# Supplementary material for: Surface faulting earthquake clustering controlled by fault and shear-zone interactions
Source: Nat Commun. 2022 Nov 21;13:7126. doi: 10.1038/s41467-022-34821-5 (PMC9681762; doi:10.1038/s41467-022-34821-5)
Supplement: Supplementary file 4 — Supplementary Dataset 2 [file 41467_2022_34821_MOESM4_ESM.xlsx]

## Sheet: CST Leo 3.5-16ka
			Mean CST on the Leonessa fault from 16 - 3.5ka				Maximum CST on the Leonessa fault
			-4.15294	bars			5.27091	bars
			Effect of Vettore earthquake on Leonessa brittle zone					Mean CST (bars)	Max CST		Effect of Vettore interseismic on Leonessa brittle zone					Mean CST (bars)	Max CST					Effect of Mt Le Scalette earthquake on Leonessa brittle zone					Mean CST (bars)	Max CST		Effect of Mt Le Scalette interseismic on Leonessa brittle zone					Mean CST (bars)	Max CST					Effect of Laga earthquake on Leonessa brittle zone					Mean CST (bars)	Max CST		Effect of Laga interseismic on Leonessa brittle zone
TOTAL CST from nearby faults			Total slip 16-3.5ka (m)	5	# of eqs	11.6279					Total slip 16-3.5ka (m)	5	# of eqs	13513.5								Total slip 16-3.5ka (m)	2.5	# of eqs	3.02297					Total slip 16-3.5ka (m)	2.5	# of eqs	3787.88								Total slip 16-3.5ka (m)	8	# of eqs	6.89655					Total slip 16-3.5ka (m)
			Slip at cosmo site(m)	0.43				-4.84232	0.0371744		Interseis slip @cosmo site(m)	0.00037				1.02787	2.64865					Slip at cosmo site(m)	0.827				0.0602854	0.0907406		Interseis slip @cosmo site(m)	0.00066				0.0435829	0.117424					Slip at cosmo site(m)	1.16				-0.233181	13.5562		Interseis slip @cosmo site(m)
			X-center	Y-center	Z-center	dip	sig_reverse	el-rake-coul	Total CST		X-center	Y-center	Z-center	dip	sig_reverse	el-rake-coul	Total CST		12.5kyrs CST			X-center	Y-center	Z-center	dip	sig_reverse	el-rake-coul	Total CST		X-center	Y-center	Z-center	dip	sig_reverse	el-rake-coul	Total CST		12.5kyrs CST			X-center	Y-center	Z-center	dip	sig_reverse	el-rake-coul	Total CST		X-center
bars			(km)	(km)	(km)	(deg)	(bar)	(bar)	bars		(km)	(km)	(km)	(deg)	(bar)	(bar)	bars		bars			(km)	(km)	(km)	(deg)	(bar)	(bar)	bars		(km)	(km)	(km)	(deg)	(bar)	(bar)	bars		bars			(km)	(km)	(km)	(deg)	(bar)	(bar)	bars		(km)
2.35309			330.09	4715.73	0.44	62	0.166283	-0.284607	-3.30938		330.09	4715.73	0.44	62	-0.000104	0.000186	2.51351		-0.79587			330.09	4715.73	0.44	62	-0.003805	0.0072	0.0217654		330.09	4715.73	0.44	62	-1.7e-05	3.1e-05	0.117424		0.13919			330.09	4715.73	0.44	62	-0.174634	0.316043	2.17961		330.09
3.69387			331.023	4715.3	0.44	62	0.147866	-0.251423	-2.92352		331.023	4715.3	0.44	62	-0.000109	0.000196	2.64865		-0.274875			331.023	4715.3	0.44	62	-0.008365	0.015167	0.0458495		331.023	4715.3	0.44	62	-1.4e-05	2.5e-05	0.094697		0.140546			331.023	4715.3	0.44	62	-0.102351	0.194051	1.33828		331.023
4.67333			331.891	4714.76	0.44	62	0.119825	-0.201799	-2.3465		331.891	4714.76	0.44	62	-0.000108	0.000193	2.60811		0.261608			331.891	4714.76	0.44	62	-0.011293	0.020262	0.0612515		331.891	4714.76	0.44	62	-1.1e-05	1.9e-05	0.0719697		0.133221			331.891	4714.76	0.44	62	-0.009294	0.036244	0.249959		331.891
2.66563			332.718	4714.28	0.44	62	0.124992	-0.210931	-2.45269		332.718	4714.28	0.44	62	-0.000108	0.000192	2.59459		0.141909			332.718	4714.28	0.44	62	-0.00765	0.013872	0.0419347		332.718	4714.28	0.44	62	-1.3e-05	2.3e-05	0.0871212		0.129056			332.718	4714.28	0.44	62	-0.132951	0.252839	1.74372		332.718
4.18186			333.619	4713.78	0.44	62	0.089714	-0.148527	-1.72706		333.619	4713.78	0.44	62	-0.000105	0.000188	2.54054		0.813482			333.619	4713.78	0.44	62	-0.011312	0.020254	0.0612273		333.619	4713.78	0.44	62	-1e-05	1.7e-05	0.0643939		0.125621			333.619	4713.78	0.44	62	0.007051	0.0165	0.113793		333.619
4.28959			334.448	4713.2	0.44	62	0.0665	-0.107758	-1.253		334.448	4713.2	0.44	62	-0.000101	0.000179	2.41892		1.16592			334.448	4713.2	0.44	62	-0.012058	0.02153	0.0650846		334.448	4713.2	0.44	62	-8e-06	1.5e-05	0.0568182		0.121903			334.448	4713.2	0.44	62	0.075631	-0.096712	-0.666979		334.448
4.37525			335.253	4712.59	0.44	62	0.042259	-0.065333	-0.759686		335.253	4712.59	0.44	62	-9.4e-05	0.000168	2.27027		1.51058			335.253	4712.59	0.44	62	-0.012671	0.022574	0.0682406		335.253	4712.59	0.44	62	-7e-06	1.3e-05	0.0492424		0.117483			335.253	4712.59	0.44	62	0.164199	-0.243701	-1.6807		335.253
5.27091			336.013	4711.9	0.44	62	0.00295	0.003197	0.0371744		336.013	4711.9	0.44	62	-7.9e-05	0.000142	1.91892		1.95609			336.013	4711.9	0.44	62	-0.013998	0.024852	0.075127		336.013	4711.9	0.44	62	-5e-06	9e-06	0.0340909		0.109218			336.013	4711.9	0.44	62	0.36885	-0.590568	-4.07288		336.013
2.08569			336.735	4711.28	0.44	62	0.026403	-0.038015	-0.442035		336.735	4711.28	0.44	62	-8.9e-05	0.000159	2.14865		1.70661			336.735	4711.28	0.44	62	-0.011211	0.019977	0.06039		336.735	4711.28	0.44	62	-7e-06	1.3e-05	0.0492424		0.109632			336.735	4711.28	0.44	62	0.183649	-0.265978	-1.83433		336.735
-0.864081			337.567	4710.78	0.44	62	0.029346	-0.043254	-0.502953		337.567	4710.78	0.44	62	-9.1e-05	0.000162	2.18919		1.68624			337.567	4710.78	0.44	62	-0.009484	0.016944	0.0512213		337.567	4710.78	0.44	62	-8e-06	1.4e-05	0.0530303		0.104252			337.567	4710.78	0.44	62	0.088422	-0.095452	-0.65829		337.567
-5.37201			338.447	4710.41	0.44	62	0.037009	-0.056796	-0.660419		338.447	4710.41	0.44	62	-9.3e-05	0.000165	2.22973		1.56931			338.447	4710.41	0.44	62	-0.006835	0.012299	0.0371796		338.447	4710.41	0.44	62	-9e-06	1.7e-05	0.0643939		0.101574			338.447	4710.41	0.44	62	-0.088411	0.21269	1.46683		338.447
-7.03441			339.401	4710.12	0.44	62	0.021288	-0.028967	-0.336826		339.401	4710.12	0.44	62	-9.1e-05	0.000162	2.18919		1.85236			339.401	4710.12	0.44	62	-0.007198	0.012926	0.039075		339.401	4710.12	0.44	62	-9e-06	1.6e-05	0.0606061		0.099681			339.401	4710.12	0.44	62	-0.073307	0.198842	1.37132		339.401
-10.2439			340.345	4709.87	0.44	62	0.016587	-0.020663	-0.240267		340.345	4709.87	0.44	62	-9.1e-05	0.000162	2.18919		1.94892			340.345	4709.87	0.44	62	-0.006044	0.010896	0.0329383		340.345	4709.87	0.44	62	-9e-06	1.7e-05	0.0643939		0.0973323			340.345	4709.87	0.44	62	-0.17052	0.372345	2.5679		340.345
-12.8399			341.309	4709.72	0.44	62	0.009831	-0.008705	-0.101221		341.309	4709.72	0.44	62	-9e-05	0.00016	2.16216		2.06094			341.309	4709.72	0.44	62	-0.005129	0.009288	0.0280774		341.309	4709.72	0.44	62	-1e-05	1.7e-05	0.0643939		0.0924713			341.309	4709.72	0.44	62	-0.264403	0.538709	3.71523		341.309
-14.1669			341.833	4709.67	0.44	62	0.009915	-0.009048	-0.105209		341.833	4709.67	0.44	62	-8.8e-05	0.000156	2.10811		2.0029			341.833	4709.67	0.44	62	-0.003905	0.007138	0.021578		341.833	4709.67	0.44	62	-1e-05	1.8e-05	0.0681818		0.0897598			341.833	4709.67	0.44	62	-0.362656	0.699883	4.82678		341.833
1.72851			330.303	4716.15	1.32	62	0.185762	-0.303506	-3.52914		330.303	4716.15	1.32	62	-9.1e-05	0.000171	2.31081		-1.21833			330.303	4716.15	1.32	62	-0.003869	0.008473	0.0256137		330.303	4716.15	1.32	62	-1.6e-05	3e-05	0.113636		0.13925			330.303	4716.15	1.32	62	-0.166767	0.323953	2.23416		330.303
2.92988			331.236	4715.72	1.32	62	0.168412	-0.270293	-3.14294		331.236	4715.72	1.32	62	-9.7e-05	0.000181	2.44595		-0.696996			331.236	4715.72	1.32	62	-0.008491	0.016494	0.0498609		331.236	4715.72	1.32	62	-1.2e-05	2.4e-05	0.0909091		0.14077			331.236	4715.72	1.32	62	-0.088524	0.200852	1.38519		331.236
3.79539			332.104	4715.17	1.32	62	0.139838	-0.218737	-2.54345		332.104	4715.17	1.32	62	-9.6e-05	0.000179	2.41892		-0.124535			332.104	4715.17	1.32	62	-0.011464	0.021583	0.0652449		332.104	4715.17	1.32	62	-1e-05	1.9e-05	0.0719697		0.137215			332.104	4715.17	1.32	62	0.014749	0.035685	0.246103		332.104
1.92571			332.93	4714.7	1.32	62	0.145563	-0.229011	-2.66292		332.93	4714.7	1.32	62	-9.6e-05	0.000178	2.40541		-0.257513			332.93	4714.7	1.32	62	-0.007777	0.015106	0.0456651		332.93	4714.7	1.32	62	-1.2e-05	2.3e-05	0.0871212		0.132786			332.93	4714.7	1.32	62	-0.108798	0.251977	1.73777		332.93
3.20478			333.832	4714.19	1.32	62	0.109651	-0.164306	-1.91053		333.832	4714.19	1.32	62	-9.4e-05	0.000174	2.35135		0.440816			333.832	4714.19	1.32	62	-0.01145	0.021424	0.0647642		333.832	4714.19	1.32	62	-9e-06	1.7e-05	0.0643939		0.129158			333.832	4714.19	1.32	62	0.048056	0.003741	0.0258		333.832
3.20818			334.66	4713.62	1.32	62	0.085234	-0.121272	-1.41014		334.66	4713.62	1.32	62	-9e-05	0.000167	2.25676		0.846617			334.66	4713.62	1.32	62	-0.012205	0.022649	0.0684674		334.66	4713.62	1.32	62	-8e-06	1.4e-05	0.0530303		0.121498			334.66	4713.62	1.32	62	0.132898	-0.1242	-0.856552		334.66
3.1119			335.465	4713.01	1.32	62	0.059708	-0.076756	-0.892512		335.465	4713.01	1.32	62	-8.5e-05	0.000156	2.10811		1.2156			335.465	4713.01	1.32	62	-0.012789	0.023572	0.0712576		335.465	4713.01	1.32	62	-6e-06	1.2e-05	0.0454545		0.116712			335.465	4713.01	1.32	62	0.239685	-0.287104	-1.98003		335.465
3.6509			336.225	4712.31	1.32	62	0.017703	-0.004297	-0.0499651		336.225	4712.31	1.32	62	-7.2e-05	0.000132	1.78378		1.73382			336.225	4712.31	1.32	62	-0.014055	0.025637	0.0775		336.225	4712.31	1.32	62	-4e-06	9e-06	0.0340909		0.111591			336.225	4712.31	1.32	62	0.474249	-0.663384	-4.57506		336.225
0.78536			336.947	4711.7	1.32	62	0.041813	-0.046922	-0.545605		336.947	4711.7	1.32	62	-8e-05	0.000148	2		1.4544			336.947	4711.7	1.32	62	-0.011357	0.020941	0.0633041		336.947	4711.7	1.32	62	-6e-06	1.2e-05	0.0454545		0.108759			336.947	4711.7	1.32	62	0.288058	-0.336643	-2.32168		336.947
-1.99071			337.778	4711.2	1.32	62	0.045115	-0.05298	-0.616047		337.778	4711.2	1.32	62	-8.2e-05	0.000151	2.04054		1.42449			337.778	4711.2	1.32	62	-0.009625	0.017886	0.0540689		337.778	4711.2	1.32	62	-7e-06	1.4e-05	0.0530303		0.107099			337.778	4711.2	1.32	62	0.198411	-0.169052	-1.16588		337.778
-6.01532			338.659	4710.83	1.32	62	0.053073	-0.067272	-0.782233		338.659	4710.83	1.32	62	-8.4e-05	0.000154	2.08108		1.29885			338.659	4710.83	1.32	62	-0.007015	0.013304	0.0402177		338.659	4710.83	1.32	62	-9e-06	1.6e-05	0.0606061		0.100824			338.659	4710.83	1.32	62	0.020217	0.138564	0.955614		338.659
-7.7001			339.613	4710.53	1.32	62	0.037349	-0.038888	-0.452186		339.613	4710.53	1.32	62	-8.3e-05	0.000152	2.05405		1.60187			339.613	4710.53	1.32	62	-0.007344	0.013846	0.0418561		339.613	4710.53	1.32	62	-8e-06	1.5e-05	0.0568182		0.0986743			339.613	4710.53	1.32	62	0.062176	0.100758	0.694883		339.613
-10.621			340.557	4710.29	1.32	62	0.03266	-0.030465	-0.354244		340.557	4710.29	1.32	62	-8.2e-05	0.000151	2.04054		1.6863			340.557	4710.29	1.32	62	-0.006211	0.011841	0.035795		340.557	4710.29	1.32	62	-9e-06	1.6e-05	0.0606061		0.0964011			340.557	4710.29	1.32	62	-0.023807	0.260552	1.79691		340.557
-12.9843			341.521	4710.14	1.32	62	0.026292	-0.018955	-0.220407		341.521	4710.14	1.32	62	-8.2e-05	0.000149	2.01351		1.79311			341.521	4710.14	1.32	62	-0.00527	0.010175	0.0307588		341.521	4710.14	1.32	62	-9e-06	1.7e-05	0.0643939		0.0951527			341.521	4710.14	1.32	62	-0.111255	0.417789	2.8813		341.521
-14.0851			342.045	4710.09	1.32	62	0.026488	-0.019899	-0.231384		342.045	4710.09	1.32	62	-7.9e-05	0.000145	1.95946		1.72808			342.045	4710.09	1.32	62	-0.004026	0.007979	0.0241203		342.045	4710.09	1.32	62	-1e-05	1.8e-05	0.0681818		0.0923021			342.045	4710.09	1.32	62	-0.2275	0.58973	4.0671		342.045
1.05474			330.516	4716.57	2.205	62	0.21072	-0.330297	-3.84066		330.516	4716.57	2.205	62	-7.9e-05	0.000156	2.10811		-1.73255			330.516	4716.57	2.205	62	-0.003737	0.009527	0.0287999		330.516	4716.57	2.205	62	-1.4e-05	2.8e-05	0.106061		0.13486			330.516	4716.57	2.205	62	-0.155107	0.325948	2.24792		330.516
2.11957			331.449	4716.14	2.205	62	0.194918	-0.297826	-3.46309		331.449	4716.14	2.205	62	-8.5e-05	0.000165	2.22973		-1.23336			331.449	4716.14	2.205	62	-0.008454	0.017644	0.0533374		331.449	4716.14	2.205	62	-1.1e-05	2.3e-05	0.0871212		0.140459			331.449	4716.14	2.205	62	-0.069548	0.198578	1.3695		331.449
2.85118			332.317	4715.59	2.205	62	0.166102	-0.244827	-2.84683		332.317	4715.59	2.205	62	-8.5e-05	0.000164	2.21622		-0.630609			332.317	4715.59	2.205	62	-0.011467	0.022708	0.0686457		332.317	4715.59	2.205	62	-9e-06	1.8e-05	0.0681818		0.136828			332.317	4715.59	2.205	62	0.044571	0.024009	0.165579		332.317
1.13841			333.143	4715.12	2.205	62	0.172177	-0.255883	-2.97538		333.143	4715.12	2.205	62	-8.5e-05	0.000163	2.2027		-0.772681			333.143	4715.12	2.205	62	-0.00775	0.016167	0.0488724		333.143	4715.12	2.205	62	-1.1e-05	2.2e-05	0.0833333		0.132206			333.143	4715.12	2.205	62	-0.079191	0.240815	1.66079		333.143
2.22351			334.045	4714.61	2.205	62	0.135493	-0.188594	-2.19295		334.045	4714.61	2.205	62	-8.4e-05	0.00016	2.16216		-0.0307913			334.045	4714.61	2.205	62	-0.011489	0.022505	0.068032		334.045	4714.61	2.205	62	-8e-06	1.6e-05	0.0606061		0.128638			334.045	4714.61	2.205	62	0.098905	-0.028667	-0.197703		334.045
2.09155			334.874	4714.04	2.205	62	0.110233	-0.143951	-1.67385		334.874	4714.04	2.205	62	-8.1e-05	0.000154	2.08108		0.407232			334.874	4714.04	2.205	62	-0.012213	0.023603	0.0713513		334.874	4714.04	2.205	62	-7e-06	1.4e-05	0.0530303		0.124382			334.874	4714.04	2.205	62	0.198785	-0.170892	-1.17857		334.874
1.8523			335.678	4713.43	2.205	62	0.082691	-0.096091	-1.11734		335.678	4713.43	2.205	62	-7.6e-05	0.000144	1.94595		0.828609			335.678	4713.43	2.205	62	-0.01282	0.024487	0.0740236		335.678	4713.43	2.205	62	-6e-06	1.2e-05	0.0454545		0.119478			335.678	4713.43	2.205	62	0.329285	-0.360721	-2.48773		335.678
2.03424			336.439	4712.73	2.205	62	0.037281	-0.018531	-0.215477		336.439	4712.73	2.205	62	-6.4e-05	0.000123	1.66216		1.44669			336.439	4712.73	2.205	62	-0.014042	0.026358	0.0796796		336.439	4712.73	2.205	62	-4e-06	8e-06	0.030303		0.109983			336.439	4712.73	2.205	62	0.599986	-0.779666	-5.37701		336.439
-0.538383			337.161	4712.12	2.205	62	0.0625	-0.063401	-0.737221		337.161	4712.12	2.205	62	-7.2e-05	0.000137	1.85135		1.11413			337.161	4712.12	2.205	62	-0.011406	0.021795	0.0658857		337.161	4712.12	2.205	62	-6e-06	1.2e-05	0.0454545		0.11134			337.161	4712.12	2.205	62	0.407675	-0.441768	-3.04668		337.161
-3.08146			337.992	4711.62	2.205	62	0.065747	-0.069581	-0.809081		337.992	4711.62	2.205	62	-7.4e-05	0.00014	1.89189		1.08281			337.992	4711.62	2.205	62	-0.009705	0.01878	0.0567715		337.992	4711.62	2.205	62	-7e-06	1.3e-05	0.0492424		0.106014			337.992	4711.62	2.205	62	0.32522	-0.280516	-1.93459		337.992
-6.68882			338.872	4711.25	2.205	62	0.074363	-0.085288	-0.991721		338.872	4711.25	2.205	62	-7.5e-05	0.000142	1.91892		0.927198			338.872	4711.25	2.205	62	-0.007086	0.014175	0.0428507		338.872	4711.25	2.205	62	-8e-06	1.6e-05	0.0606061		0.103457			338.872	4711.25	2.205	62	0.137968	0.039856	0.274869		338.872
-8.39411			339.827	4710.95	2.205	62	0.058214	-0.05559	-0.646395		339.827	4710.95	2.205	62	-7.4e-05	0.00014	1.89189		1.2455			339.827	4710.95	2.205	62	-0.007439	0.014734	0.0445405		339.827	4710.95	2.205	62	-7e-06	1.5e-05	0.0568182		0.101359			339.827	4710.95	2.205	62	0.211878	-0.033951	-0.234145		339.827
-11.0623			340.77	4710.71	2.205	62	0.053913	-0.047743	-0.555151		340.77	4710.71	2.205	62	-7.4e-05	0.00014	1.89189		1.33674			340.77	4710.71	2.205	62	-0.006277	0.012663	0.0382799		340.77	4710.71	2.205	62	-8e-06	1.6e-05	0.0606061		0.098886			340.77	4710.71	2.205	62	0.129166	0.123133	0.849193		340.77
-13.2156			341.734	4710.56	2.205	62	0.047759	-0.036367	-0.422872		341.734	4710.56	2.205	62	-7.4e-05	0.000138	1.86486		1.44199			341.734	4710.56	2.205	62	-0.005336	0.010984	0.0332044		341.734	4710.56	2.205	62	-8e-06	1.6e-05	0.0606061		0.0938104			341.734	4710.56	2.205	62	0.045586	0.274029	1.88986		341.734
-14.0975			342.257	4710.51	2.205	62	0.047948	-0.037714	-0.438535		342.257	4710.51	2.205	62	-7.2e-05	0.000134	1.81081		1.37228			342.257	4710.51	2.205	62	-0.004072	0.008742	0.0264268		342.257	4710.51	2.205	62	-9e-06	1.7e-05	0.0643939		0.0908208			342.257	4710.51	2.205	62	-0.092138	0.465428	3.20985		342.257
0.316295			330.727	4716.99	3.09	62	0.24057	-0.365061	-4.2449		330.727	4716.99	3.09	62	-6.8e-05	0.000139	1.87838		-2.36652			330.727	4716.99	3.09	62	-0.003388	0.010297	0.0311276		330.727	4716.99	3.09	62	-1.3e-05	2.7e-05	0.102273		0.1334			330.727	4716.99	3.09	62	-0.142192	0.324412	2.23732		330.727
1.2648			331.66	4716.55	3.09	62	0.226815	-0.334195	-3.88599		331.66	4716.55	3.09	62	-7.4e-05	0.000149	2.01351		-1.87247			331.66	4716.55	3.09	62	-0.008253	0.018596	0.0562152		331.66	4716.55	3.09	62	-1e-05	2.1e-05	0.0795455		0.135761			331.66	4716.55	3.09	62	-0.048807	0.190151	1.31139		331.66
1.8785			332.527	4716.01	3.09	62	0.197947	-0.280077	-3.25671		332.527	4716.01	3.09	62	-7.5e-05	0.000149	2.01351		-1.2432			332.527	4716.01	3.09	62	-0.011323	0.023654	0.0715054		332.527	4716.01	3.09	62	-8e-06	1.7e-05	0.0643939		0.135899			332.527	4716.01	3.09	62	0.076194	0.004019	0.0277172		332.527
0.368575			333.354	4715.54	3.09	62	0.204024	-0.291269	-3.38685		333.354	4715.54	3.09	62	-7.4e-05	0.000148	2		-1.38685			333.354	4715.54	3.09	62	-0.00763	0.017142	0.0518198		333.354	4715.54	3.09	62	-1e-05	2.1e-05	0.0795455		0.131365			333.354	4715.54	3.09	62	-0.046567	0.220002	1.51726		333.354
1.2137			334.256	4715.03	3.09	62	0.167138	-0.222436	-2.58647		334.256	4715.03	3.09	62	-7.5e-05	0.000146	1.97297		-0.613492			334.256	4715.03	3.09	62	-0.011376	0.023389	0.0707044		334.256	4715.03	3.09	62	-7e-06	1.5e-05	0.0568182		0.127523			334.256	4715.03	3.09	62	0.149977	-0.070033	-0.482986		334.256
0.986868			335.084	4714.46	3.09	62	0.140235	-0.174754	-2.03202		335.084	4714.46	3.09	62	-7.2e-05	0.000141	1.90541		-0.126618			335.084	4714.46	3.09	62	-0.012148	0.024487	0.0740236		335.084	4714.46	3.09	62	-6e-06	1.3e-05	0.0492424		0.123266			335.084	4714.46	3.09	62	0.269407	-0.236714	-1.63251		335.084
0.600463			335.889	4713.84	3.09	62	0.111002	-0.124108	-1.44312		335.889	4713.84	3.09	62	-6.8e-05	0.000133	1.7973		0.354181			335.889	4713.84	3.09	62	-0.012742	0.025265	0.0763755		335.889	4713.84	3.09	62	-5e-06	1.1e-05	0.0416667		0.118042			335.889	4713.84	3.09	62	0.420797	-0.452234	-3.11886		335.889
0.420661			336.65	4713.15	3.09	62	0.061391	-0.040006	-0.465186		336.65	4713.15	3.09	62	-5.8e-05	0.000113	1.52703		1.06184			336.65	4713.15	3.09	62	-0.013954	0.026994	0.0816022		336.65	4713.15	3.09	62	-3e-06	8e-06	0.030303		0.111905			336.65	4713.15	3.09	62	0.73196	-0.925964	-6.38596		336.65
-1.8385			337.372	4712.54	3.09	62	0.087781	-0.087265	-1.01471		337.372	4712.54	3.09	62	-6.5e-05	0.000126	1.7027		0.687993			337.372	4712.54	3.09	62	-0.011378	0.022562	0.0682044		337.372	4712.54	3.09	62	-5e-06	1.1e-05	0.0416667		0.109871			337.372	4712.54	3.09	62	0.5312	-0.572491	-3.94821		337.372
-4.17816			338.203	4712.04	3.09	62	0.091207	-0.093997	-1.09299		338.203	4712.04	3.09	62	-6.6e-05	0.000129	1.74324		0.650255			338.203	4712.04	3.09	62	-0.009682	0.01954	0.0590689		338.203	4712.04	3.09	62	-6e-06	1.3e-05	0.0492424		0.108311			338.203	4712.04	3.09	62	0.451217	-0.411118	-2.8353		338.203
-7.32457			339.084	4711.67	3.09	62	0.100017	-0.110289	-1.28243		339.084	4711.67	3.09	62	-6.7e-05	0.000131	1.77027		0.48784			339.084	4711.67	3.09	62	-0.007101	0.014997	0.0453356		339.084	4711.67	3.09	62	-7e-06	1.5e-05	0.0568182		0.102154			339.084	4711.67	3.09	62	0.256091	-0.078249	-0.539648		339.084
-9.10294			340.038	4711.37	3.09	62	0.08391	-0.080156	-0.932047		340.038	4711.37	3.09	62	-6.7e-05	0.000129	1.74324		0.811197			340.038	4711.37	3.09	62	-0.007424	0.015474	0.0467775		340.038	4711.37	3.09	62	-7e-06	1.4e-05	0.0530303		0.0998078			340.038	4711.37	3.09	62	0.353856	-0.181488	-1.25164		340.038
-11.5405			340.982	4711.13	3.09	62	0.079555	-0.07208	-0.83814		340.982	4711.13	3.09	62	-6.7e-05	0.000128	1.72973		0.89159			340.982	4711.13	3.09	62	-0.006285	0.013426	0.0405865		340.982	4711.13	3.09	62	-7e-06	1.5e-05	0.0568182		0.0974046			340.982	4711.13	3.09	62	0.275412	-0.02952	-0.203586		340.982
-13.4964			341.946	4710.98	3.09	62	0.073717	-0.061058	-0.709977		341.946	4710.98	3.09	62	-6.6e-05	0.000127	1.71622		1.00624			341.946	4710.98	3.09	62	-0.005326	0.0117	0.0353688		341.946	4710.98	3.09	62	-7e-06	1.5e-05	0.0568182		0.092187			341.946	4710.98	3.09	62	0.188556	0.124585	0.859207		341.946
-14.1502			342.469	4710.93	3.09	62	0.073762	-0.062566	-0.727512		342.469	4710.93	3.09	62	-6.4e-05	0.000123	1.66216		0.934651			342.469	4710.93	3.09	62	-0.004042	0.009415	0.0284613		342.469	4710.93	3.09	62	-8e-06	1.7e-05	0.0643939		0.0928552			342.469	4710.93	3.09	62	0.027786	0.342379	2.36123		342.469
-0.440751			330.94	4717.41	3.97	62	0.274619	-0.407651	-4.74013		330.94	4717.41	3.97	62	-5.7e-05	0.000123	1.66216		-3.07797			330.94	4717.41	3.97	62	-0.002942	0.010967	0.033153		330.94	4717.41	3.97	62	-1.1e-05	2.5e-05	0.094697		0.12785			330.94	4717.41	3.97	62	-0.129176	0.319909	2.20627		330.94
0.397435			331.872	4716.97	3.97	62	0.263226	-0.379108	-4.40823		331.872	4716.97	3.97	62	-6.4e-05	0.000133	1.7973		-2.61094			331.872	4716.97	3.97	62	-0.007913	0.019369	0.058552		331.872	4716.97	3.97	62	-8e-06	2e-05	0.0757576		0.13431			331.872	4716.97	3.97	62	-0.030069	0.179653	1.23899		331.872
0.901928			332.74	4716.43	3.97	62	0.234418	-0.32407	-3.76826		332.74	4716.43	3.97	62	-6.6e-05	0.000134	1.81081		-1.95745			332.74	4716.43	3.97	62	-0.011058	0.024447	0.0739027		332.74	4716.43	3.97	62	-7e-06	1.6e-05	0.0606061		0.134509			332.74	4716.43	3.97	62	0.104635	-0.018902	-0.130359		332.74
-0.442484			333.567	4715.95	3.97	62	0.240608	-0.335612	-3.90247		333.567	4715.95	3.97	62	-6.5e-05	0.000133	1.7973		-2.10517			333.567	4715.95	3.97	62	-0.007334	0.017867	0.0540115		333.567	4715.95	3.97	62	-8e-06	1.9e-05	0.0719697		0.125981			333.567	4715.95	3.97	62	-0.019513	0.20066	1.38386		333.567
0.235714			334.468	4715.45	3.97	62	0.203138	-0.264513	-3.07573		334.468	4715.45	3.97	62	-6.6e-05	0.000133	1.7973		-1.27844			334.468	4715.45	3.97	62	-0.01119	0.024197	0.0731469		334.468	4715.45	3.97	62	-6e-06	1.4e-05	0.0530303		0.126177			334.468	4715.45	3.97	62	0.197243	-0.11751	-0.810414		334.468
-0.0904436			335.297	4714.87	3.97	62	0.175014	-0.214505	-2.49424		335.297	4714.87	3.97	62	-6.5e-05	0.000128	1.72973		-0.764514			335.297	4714.87	3.97	62	-0.011966	0.025218	0.0762334		335.297	4714.87	3.97	62	-5e-06	1.3e-05	0.0492424		0.125476			335.297	4714.87	3.97	62	0.331213	-0.304147	-2.09757		335.297
-0.593986			336.102	4714.26	3.97	62	0.143277	-0.159565	-1.85541		336.102	4714.26	3.97	62	-6.1e-05	0.000122	1.64865		-0.206758			336.102	4714.26	3.97	62	-0.012603	0.02598	0.0785369		336.102	4714.26	3.97	62	-4e-06	1.1e-05	0.0416667		0.120204			336.102	4714.26	3.97	62	0.506097	-0.553905	-3.82003		336.102
-1.11154			336.862	4713.57	3.97	62	0.089045	-0.068047	-0.791244		336.862	4713.57	3.97	62	-5.3e-05	0.000105	1.41892		0.627675			336.862	4713.57	3.97	62	-0.013807	0.027562	0.0833192		336.862	4713.57	3.97	62	-3e-06	8e-06	0.030303		0.113622			336.862	4713.57	3.97	62	0.857003	-1.08784	-7.50237		336.862
-3.06527			337.584	4712.96	3.97	62	0.117151	-0.118677	-1.37997		337.584	4712.96	3.97	62	-5.8e-05	0.000116	1.56757		0.187602			337.584	4712.96	3.97	62	-0.011266	0.023219	0.0701904		337.584	4712.96	3.97	62	-4e-06	1.1e-05	0.0416667		0.111857			337.584	4712.96	3.97	62	0.642189	-0.709154	-4.89072		337.584
-5.20812			338.415	4712.46	3.97	62	0.120242	-0.12504	-1.45395		338.415	4712.46	3.97	62	-5.9e-05	0.000118	1.59459		0.140641			338.415	4712.46	3.97	62	-0.009613	0.020257	0.0612364		338.415	4712.46	3.97	62	-5e-06	1.2e-05	0.0454545		0.106691			338.415	4712.46	3.97	62	0.566617	-0.552003	-3.80692		338.415
-7.94241			339.296	4712.09	3.97	62	0.129647	-0.142661	-1.65885		339.296	4712.09	3.97	62	-6e-05	0.000119	1.60811		-0.0507407			339.296	4712.09	3.97	62	-0.007023	0.015693	0.0474395		339.296	4712.09	3.97	62	-6e-06	1.4e-05	0.0530303		0.10047			339.296	4712.09	3.97	62	0.356096	-0.193491	-1.33442		339.296
-9.76358			340.25	4711.79	3.97	62	0.113286	-0.111561	-1.29722		340.25	4711.79	3.97	62	-6e-05	0.000118	1.59459		0.297374			340.25	4711.79	3.97	62	-0.007355	0.016153	0.0488301		340.25	4711.79	3.97	62	-6e-06	1.3e-05	0.0492424		0.0980725			340.25	4711.79	3.97	62	0.476216	-0.32992	-2.27531		340.25
-11.9825			341.194	4711.54	3.97	62	0.109033	-0.103571	-1.20431		341.194	4711.54	3.97	62	-6e-05	0.000117	1.58108		0.376767			341.194	4711.54	3.97	62	-0.006214	0.014084	0.0425756		341.194	4711.54	3.97	62	-6e-06	1.4e-05	0.0530303		0.0956059			341.194	4711.54	3.97	62	0.39494	-0.173871	-1.19911		341.194
-13.7477			342.158	4711.4	3.97	62	0.103481	-0.092893	-1.08015		342.158	4711.4	3.97	62	-6e-05	0.000116	1.56757		0.487416			342.158	4711.4	3.97	62	-0.005233	0.012304	0.0371947		342.158	4711.4	3.97	62	-7e-06	1.5e-05	0.0568182		0.0940129			342.158	4711.4	3.97	62	0.298698	-0.008474	-0.0584414		342.158
-14.207			342.683	4711.35	3.97	62	0.102997	-0.093676	-1.08926		342.683	4711.35	3.97	62	-5.8e-05	0.000113	1.52703		0.437771			342.683	4711.35	3.97	62	-0.003999	0.0101	0.030532		342.683	4711.35	3.97	62	-7e-06	1.6e-05	0.0606061		0.0911381			342.683	4711.35	3.97	62	0.125577	0.227243	1.56719		342.683
-1.23833			331.152	4717.83	4.85	62	0.311829	-0.45762	-5.32116		331.152	4717.83	4.85	62	-4.7e-05	0.000107	1.44595		-3.87522			331.152	4717.83	4.85	62	-0.002278	0.011304	0.0341717		331.152	4717.83	4.85	62	-9e-06	2.4e-05	0.0909091		0.125081			331.152	4717.83	4.85	62	-0.119701	0.317124	2.18706		331.152
-0.489744			332.085	4717.39	4.85	62	0.303213	-0.432196	-5.02553		332.085	4717.39	4.85	62	-5.5e-05	0.000118	1.59459		-3.43094			332.085	4717.39	4.85	62	-0.007456	0.019985	0.0604141		332.085	4717.39	4.85	62	-7e-06	1.9e-05	0.0719697		0.132384			332.085	4717.39	4.85	62	-0.015796	0.169562	1.16939		332.085
-0.0570636			332.952	4716.85	4.85	62	0.274544	-0.376403	-4.37678		332.952	4716.85	4.85	62	-5.7e-05	0.00012	1.62162		-2.75516			332.952	4716.85	4.85	62	-0.01069	0.025108	0.0759008		332.952	4716.85	4.85	62	-6e-06	1.5e-05	0.0568182		0.132719			332.952	4716.85	4.85	62	0.126384	-0.041126	-0.283628		332.952
-1.24799			333.779	4716.37	4.85	62	0.280708	-0.388019	-4.51185		333.779	4716.37	4.85	62	-5.7e-05	0.000118	1.59459		-2.91725			333.779	4716.37	4.85	62	-0.006952	0.018489	0.0558918		333.779	4716.37	4.85	62	-7e-06	1.8e-05	0.0681818		0.124074			333.779	4716.37	4.85	62	0.001303	0.182035	1.25541		333.779
-0.716613			334.681	4715.87	4.85	62	0.242828	-0.315006	-3.66286		334.681	4715.87	4.85	62	-5.9e-05	0.00012	1.62162		-2.04124			334.681	4715.87	4.85	62	-0.010906	0.024874	0.0751935		334.681	4715.87	4.85	62	-5e-06	1.4e-05	0.0530303		0.128224			334.681	4715.87	4.85	62	0.233461	-0.162189	-1.11854		334.681
-1.10462			335.509	4715.29	4.85	62	0.213224	-0.26213	-3.04802		335.509	4715.29	4.85	62	-5.8e-05	0.000117	1.58108		-1.46694			335.509	4715.29	4.85	62	-0.011711	0.025858	0.0781681		335.509	4715.29	4.85	62	-4e-06	1.2e-05	0.0454545		0.123623			335.509	4715.29	4.85	62	0.380196	-0.370111	-2.55249		335.509
-1.73013			336.314	4714.68	4.85	62	0.179077	-0.202927	-2.35962		336.314	4714.68	4.85	62	-5.6e-05	0.000111	1.5		-0.859616			336.314	4714.68	4.85	62	-0.012378	0.026581	0.0803537		336.314	4714.68	4.85	62	-4e-06	1e-05	0.0378788		0.118232			336.314	4714.68	4.85	62	0.57375	-0.651364	-4.49217		336.314
-2.56311			337.074	4713.99	4.85	62	0.119786	-0.102923	-1.19678		337.074	4713.99	4.85	62	-4.8e-05	9.7e-05	1.31081		0.114032			337.074	4713.99	4.85	62	-0.013591	0.028044	0.0847763		337.074	4713.99	4.85	62	-3e-06	7e-06	0.0265152		0.111291			337.074	4713.99	4.85	62	0.96167	-1.2487	-8.61176		337.074
-4.19149			337.796	4713.37	4.85	62	0.149482	-0.156736	-1.82251		337.796	4713.37	4.85	62	-5.3e-05	0.000106	1.43243		-0.390079			337.796	4713.37	4.85	62	-0.011095	0.023808	0.071971		337.796	4713.37	4.85	62	-4e-06	1e-05	0.0378788		0.10985			337.796	4713.37	4.85	62	0.732892	-0.844151	-5.82173		337.796
-6.13798			338.627	4712.87	4.85	62	0.152543	-0.16324	-1.89814		338.627	4712.87	4.85	62	-5.3e-05	0.000107	1.44595		-0.452194			338.627	4712.87	4.85	62	-0.009462	0.020861	0.0630623		338.627	4712.87	4.85	62	-4e-06	1.1e-05	0.0416667		0.104729			338.627	4712.87	4.85	62	0.655984	-0.683723	-4.71533		338.627
-8.4504			339.508	4712.51	4.85	62	0.162512	-0.182144	-2.11795		339.508	4712.51	4.85	62	-5.4e-05	0.000108	1.45946		-0.658494			339.508	4712.51	4.85	62	-0.006858	0.016268	0.0491778		339.508	4712.51	4.85	62	-5e-06	1.4e-05	0.0530303		0.102208			339.508	4712.51	4.85	62	0.427688	-0.294089	-2.0282		339.508
-10.3177			340.462	4712.21	4.85	62	0.145615	-0.149548	-1.73893		340.462	4712.21	4.85	62	-5.4e-05	0.000107	1.44595		-0.292984			340.462	4712.21	4.85	62	-0.007232	0.016768	0.0506892		340.462	4712.21	4.85	62	-5e-06	1.3e-05	0.0492424		0.0999317			340.462	4712.21	4.85	62	0.567865	-0.466635	-3.21817		340.462
-12.3097			341.406	4711.96	4.85	62	0.141642	-0.142023	-1.65143		341.406	4711.96	4.85	62	-5.4e-05	0.000107	1.44595		-0.205484			341.406	4711.96	4.85	62	-0.006062	0.014631	0.0442291		341.406	4711.96	4.85	62	-6e-06	1.3e-05	0.0492424		0.0934716			341.406	4711.96	4.85	62	0.475329	-0.295056	-2.03487		341.406
-13.9153			342.37	4711.82	4.85	62	0.136095	-0.131161	-1.52513		342.37	4711.82	4.85	62	-5.4e-05	0.000105	1.41892		-0.106209			342.37	4711.82	4.85	62	-0.005095	0.012859	0.0388724		342.37	4711.82	4.85	62	-6e-06	1.4e-05	0.0530303		0.0919027			342.37	4711.82	4.85	62	0.371104	-0.120215	-0.829069		342.37
-14.1525			342.894	4711.77	4.85	62	0.135461	-0.132276	-1.53809		342.894	4711.77	4.85	62	-5.3e-05	0.000102	1.37838		-0.159715			342.894	4711.77	4.85	62	-0.003777	0.010497	0.0317322		342.894	4711.77	4.85	62	-6e-06	1.5e-05	0.0568182		0.0885503			342.894	4711.77	4.85	62	0.169201	0.158809	1.09523		342.894
-2.06073			331.365	4718.25	5.735	62	0.351268	-0.514599	-5.98371		331.365	4718.25	5.735	62	-3.8e-05	9.1e-05	1.22973		-4.75398			331.365	4718.25	5.735	62	-0.0015	0.011473	0.0346826		331.365	4718.25	5.735	62	-8e-06	2.2e-05	0.0833333		0.118016			331.365	4718.25	5.735	62	-0.114155	0.315938	2.17888		331.365
-1.39348			332.298	4717.81	5.735	62	0.34574	-0.493117	-5.73392		332.298	4717.81	5.735	62	-4.6e-05	0.000102	1.37838		-4.35554			332.298	4717.81	5.735	62	-0.00687	0.020411	0.0617019		332.298	4717.81	5.735	62	-6e-06	1.8e-05	0.0681818		0.129884			332.298	4717.81	5.735	62	-0.009299	0.164025	1.13121		332.298
-1.00899			333.166	4717.27	5.735	62	0.317059	-0.436298	-5.07323		333.166	4717.27	5.735	62	-5e-05	0.000106	1.43243		-3.6408			333.166	4717.27	5.735	62	-0.010247	0.025671	0.0776028		333.166	4717.27	5.735	62	-4e-06	1.4e-05	0.0530303		0.130633			333.166	4717.27	5.735	62	0.138484	-0.059407	-0.409703		333.166
-2.03193			333.992	4716.79	5.735	62	0.323327	-0.44824	-5.21209		333.992	4716.79	5.735	62	-4.9e-05	0.000104	1.40541		-3.80669			333.992	4716.79	5.735	62	-0.006454	0.018939	0.0572521		333.992	4716.79	5.735	62	-6e-06	1.7e-05	0.0643939		0.121646			333.992	4716.79	5.735	62	0.01097	0.170493	1.17581		333.992
-1.63303			334.894	4716.29	5.735	62	0.285351	-0.37386	-4.34721		334.894	4716.29	5.735	62	-5.3e-05	0.000107	1.44595		-2.90126			334.894	4716.29	5.735	62	-0.010507	0.025389	0.0767503		334.894	4716.29	5.735	62	-4e-06	1.3e-05	0.0492424		0.125993			334.894	4716.29	5.735	62	0.251535	-0.194582	-1.34194		334.894
-2.04041			335.723	4715.71	5.735	62	0.25373	-0.317004	-3.68609		335.723	4715.71	5.735	62	-5.2e-05	0.000105	1.41892		-2.26717			335.723	4715.71	5.735	62	-0.01139	0.026416	0.0798549		335.723	4715.71	5.735	62	-4e-06	1.1e-05	0.0416667		0.121522			335.723	4715.71	5.735	62	0.409966	-0.426637	-2.94232		335.723
-2.74654			336.527	4715.1	5.735	62	0.217195	-0.25338	-2.94628		336.527	4715.1	5.735	62	-5.1e-05	0.000101	1.36486		-1.58141			336.527	4715.1	5.735	62	-0.012083	0.027093	0.0819015		336.527	4715.1	5.735	62	-3e-06	1e-05	0.0378788		0.11978			336.527	4715.1	5.735	62	0.616448	-0.735629	-5.0733		336.527
-3.83608			337.288	4714.41	5.735	62	0.1529	-0.144536	-1.68065		337.288	4714.41	5.735	62	-4.5e-05	9e-05	1.21622		-0.464435			337.288	4714.41	5.735	62	-0.013307	0.028442	0.0859794		337.288	4714.41	5.735	62	-2e-06	7e-06	0.0265152		0.112495			337.288	4714.41	5.735	62	1.03341	-1.39183	-9.59884		337.288
-5.16213			338.01	4713.79	5.735	62	0.183808	-0.200887	-2.3359		338.01	4713.79	5.735	62	-4.8e-05	9.7e-05	1.31081		-1.02508			338.01	4713.79	5.735	62	-0.010873	0.024334	0.0735611		338.01	4713.79	5.735	62	-3e-06	1e-05	0.0378788		0.11144			338.01	4713.79	5.735	62	0.793435	-0.965216	-6.65666		338.01
-6.88733			338.841	4713.29	5.735	62	0.187128	-0.207999	-2.41859		338.841	4713.29	5.735	62	-4.8e-05	9.8e-05	1.32432		-1.09427			338.841	4713.29	5.735	62	-0.009242	0.021374	0.0646131		338.841	4713.29	5.735	62	-4e-06	1.1e-05	0.0416667		0.10628			338.841	4713.29	5.735	62	0.709596	-0.794257	-5.47763		338.841
-8.81812			339.721	4712.93	5.735	62	0.197394	-0.227674	-2.64737		339.721	4712.93	5.735	62	-4.8e-05	9.7e-05	1.31081		-1.33656			339.721	4712.93	5.735	62	-0.006652	0.0168	0.050786		339.721	4712.93	5.735	62	-5e-06	1.3e-05	0.0492424		0.100028			339.721	4712.93	5.735	62	0.46681	-0.376467	-2.59632		339.721
-10.6952			340.676	4712.63	5.735	62	0.180355	-0.194351	-2.2599		340.676	4712.63	5.735	62	-4.9e-05	9.7e-05	1.31081		-0.949085			340.676	4712.63	5.735	62	-0.007019	0.017252	0.0521524		340.676	4712.63	5.735	62	-4e-06	1.2e-05	0.0454545		0.0976069			340.676	4712.63	5.735	62	0.612062	-0.569154	-3.9252		340.676
-12.4771			341.619	4712.38	5.735	62	0.176142	-0.186283	-2.16608		341.619	4712.38	5.735	62	-4.9e-05	9.6e-05	1.2973		-0.868784			341.619	4712.38	5.735	62	-0.00588	0.015149	0.045795		341.619	4712.38	5.735	62	-5e-06	1.3e-05	0.0492424		0.0950375			341.619	4712.38	5.735	62	0.514071	-0.391429	-2.69951		341.619
-13.8985			342.583	4712.24	5.735	62	0.170783	-0.175698	-2.043		342.583	4712.24	5.735	62	-4.9e-05	9.5e-05	1.28378		-0.759216			342.583	4712.24	5.735	62	-0.004889	0.01332	0.040266		342.583	4712.24	5.735	62	-5e-06	1.3e-05	0.0492424		0.0895084			342.583	4712.24	5.735	62	0.393371	-0.194713	-1.34285		342.583
-13.9671			343.106	4712.19	5.735	62	0.169665	-0.176349	-2.05057		343.106	4712.19	5.735	62	-4.8e-05	9.2e-05	1.24324		-0.807327			343.106	4712.19	5.735	62	-0.003551	0.010911	0.0329837		343.106	4712.19	5.735	62	-5e-06	1.4e-05	0.0530303		0.086014			343.106	4712.19	5.735	62	0.177058	0.114585	0.790241		343.106
-2.88754			331.576	4718.66	6.62	62	0.390918	-0.576767	-6.70659		331.576	4718.66	6.62	62	-3e-05	7.5e-05	1.01351		-5.69308			331.576	4718.66	6.62	62	-0.000625	0.011456	0.0346312		331.576	4718.66	6.62	62	-6e-06	2e-05	0.0757576		0.110389			331.576	4718.66	6.62	62	-0.113921	0.317904	2.19244		331.576
-2.27444			332.509	4718.23	6.62	62	0.388617	-0.559847	-6.50985		332.509	4718.23	6.62	62	-3.9e-05	8.7e-05	1.17568		-5.33417			332.509	4718.23	6.62	62	-0.006189	0.020665	0.0624698		332.509	4718.23	6.62	62	-5e-06	1.6e-05	0.0606061		0.123076			332.509	4718.23	6.62	62	-0.012159	0.164809	1.13661		332.509
-1.90967			333.377	4717.68	6.62	62	0.360276	-0.502665	-5.84494		333.377	4717.68	6.62	62	-4.3e-05	9.3e-05	1.25676		-4.58819			333.377	4717.68	6.62	62	-0.009691	0.026041	0.0787213		333.377	4717.68	6.62	62	-3e-06	1.3e-05	0.0492424		0.127964			333.377	4717.68	6.62	62	0.135385	-0.065627	-0.4526		333.377
-2.78502			334.204	4717.21	6.62	62	0.366388	-0.514428	-5.98172		334.204	4717.21	6.62	62	-4.2e-05	9e-05	1.21622		-4.7655			334.204	4717.21	6.62	62	-0.005855	0.019214	0.0580834		334.204	4717.21	6.62	62	-5e-06	1.6e-05	0.0606061		0.118689			334.204	4717.21	6.62	62	0.006872	0.169383	1.16816		334.204
-2.4233			335.105	4716.7	6.62	62	0.328026	-0.438161	-5.0949		335.105	4716.7	6.62	62	-4.7e-05	9.6e-05	1.2973		-3.7976			335.105	4716.7	6.62	62	-0.010067	0.025833	0.0780925		335.105	4716.7	6.62	62	-3e-06	1.2e-05	0.0454545		0.123547			335.105	4716.7	6.62	62	0.251187	-0.215397	-1.4855		335.105
-2.83962			335.933	4716.13	6.62	62	0.295079	-0.378396	-4.39995		335.933	4716.13	6.62	62	-4.8e-05	9.5e-05	1.28378		-3.11617			335.933	4716.13	6.62	62	-0.010976	0.026824	0.0810883		335.933	4716.13	6.62	62	-3e-06	1.1e-05	0.0416667		0.122755			335.933	4716.13	6.62	62	0.411245	-0.459929	-3.17192		335.933
-3.57934			336.738	4715.52	6.62	62	0.255976	-0.309707	-3.60124		336.738	4715.52	6.62	62	-4.7e-05	9.2e-05	1.24324		-2.358			336.738	4715.52	6.62	62	-0.011718	0.027498	0.0831258		336.738	4715.52	6.62	62	-2e-06	9e-06	0.0340909		0.117217			336.738	4715.52	6.62	62	0.625499	-0.794026	-5.47604		336.738
-4.89249			337.499	4714.82	6.62	62	0.185502	-0.189439	-2.20278		337.499	4714.82	6.62	62	-4.2e-05	8.3e-05	1.12162		-1.08116			337.499	4714.82	6.62	62	-0.012994	0.028796	0.0870496		337.499	4714.82	6.62	62	-2e-06	7e-06	0.0265152		0.113565			337.499	4714.82	6.62	62	1.06956	-1.51516	-10.4494		337.499
-5.90767			338.221	4714.21	6.62	62	0.219038	-0.250792	-2.91619		338.221	4714.21	6.62	62	-4.4e-05	8.8e-05	1.18919		-1.727			338.221	4714.21	6.62	62	-0.010572	0.024737	0.0747793		338.221	4714.21	6.62	62	-3e-06	9e-06	0.0340909		0.10887			338.221	4714.21	6.62	62	0.809204	-1.05071	-7.24625		338.221
-7.42468			339.052	4713.71	6.62	62	0.222101	-0.257481	-2.99397		339.052	4713.71	6.62	62	-4.4e-05	8.8e-05	1.18919		-1.80478			339.052	4713.71	6.62	62	-0.008975	0.021817	0.0659522		339.052	4713.71	6.62	62	-3e-06	1e-05	0.0378788		0.103831			339.052	4713.71	6.62	62	0.721084	-0.875274	-6.03637		339.052
-8.95732			339.933	4713.34	6.62	62	0.233044	-0.27863	-3.23988		339.933	4713.34	6.62	62	-4.3e-05	8.7e-05	1.17568		-2.06421			339.933	4713.34	6.62	62	-0.006357	0.017187	0.0519559		339.933	4713.34	6.62	62	-4e-06	1.2e-05	0.0454545		0.0974104			339.933	4713.34	6.62	62	0.459394	-0.420235	-2.89817		339.933
-10.815			340.887	4713.04	6.62	62	0.215282	-0.243438	-2.83067		340.887	4713.04	6.62	62	-4.4e-05	8.8e-05	1.18919		-1.64149			340.887	4713.04	6.62	62	-0.006785	0.017706	0.0535248		340.887	4713.04	6.62	62	-4e-06	1.1e-05	0.0416667		0.0951915			340.887	4713.04	6.62	62	0.610344	-0.641009	-4.42075		340.887
-12.3792			341.831	4712.8	6.62	62	0.211271	-0.235731	-2.74106		341.831	4712.8	6.62	62	-4.5e-05	8.7e-05	1.17568		-1.56538			341.831	4712.8	6.62	62	-0.005614	0.015531	0.0469498		341.831	4712.8	6.62	62	-4e-06	1.2e-05	0.0454545		0.0924044			341.831	4712.8	6.62	62	0.494768	-0.439172	-3.02877		341.831
-13.637			342.795	4712.65	6.62	62	0.205864	-0.224982	-2.61607		342.795	4712.65	6.62	62	-4.5e-05	8.6e-05	1.16216		-1.45391			342.795	4712.65	6.62	62	-0.004623	0.013684	0.0413664		342.795	4712.65	6.62	62	-4e-06	1.2e-05	0.0454545		0.0868209			342.795	4712.65	6.62	62	0.360206	-0.22398	-1.54469		342.795
-13.599			343.318	4712.6	6.62	62	0.20415	-0.224908	-2.61521		343.318	4712.6	6.62	62	-4.4e-05	8.2e-05	1.10811		-1.5071			343.318	4712.6	6.62	62	-0.003272	0.011243	0.0339873		343.318	4712.6	6.62	62	-5e-06	1.3e-05	0.0492424		0.0832297			343.318	4712.6	6.62	62	0.138235	0.10869	0.749586		343.318
-3.70961			331.788	4719.08	7.5	62	0.429079	-0.642486	-7.47077		331.788	4719.08	7.5	62	-2.2e-05	5.9e-05	0.797297		-6.67347			331.788	4719.08	7.5	62	0.000327	0.011262	0.0340447		331.788	4719.08	7.5	62	-4e-06	1.8e-05	0.0681818		0.102227			331.788	4719.08	7.5	62	-0.120301	0.325054	2.24175		331.788
-3.11667			332.721	4718.65	7.5	62	0.430197	-0.630886	-7.33588		332.721	4718.65	7.5	62	-3.1e-05	7.2e-05	0.972973		-6.36291			332.721	4718.65	7.5	62	-0.005416	0.020731	0.0626693		332.721	4718.65	7.5	62	-3e-06	1.5e-05	0.0568182		0.119487			332.721	4718.65	7.5	62	-0.026935	0.176375	1.21638		332.721
-2.72755			333.589	4718.1	7.5	62	0.402022	-0.573005	-6.66285		333.589	4718.1	7.5	62	-3.7e-05	8e-05	1.08108		-5.58177			333.589	4718.1	7.5	62	-0.009109	0.02635	0.0796554		333.589	4718.1	7.5	62	-3e-06	1.2e-05	0.0454545		0.12511			333.589	4718.1	7.5	62	0.117237	-0.059728	-0.411917		333.589
-3.46883			334.416	4717.63	7.5	62	0.407972	-0.584536	-6.79693		334.416	4717.63	7.5	62	-3.6e-05	7.6e-05	1.02703		-5.7699			334.416	4717.63	7.5	62	-0.005238	0.019435	0.0587515		334.416	4717.63	7.5	62	-3e-06	1.4e-05	0.0530303		0.111782			334.416	4717.63	7.5	62	-0.011185	0.179194	1.23582		334.416
-3.12455			335.317	4717.12	7.5	62	0.369784	-0.507471	-5.90083		335.317	4717.12	7.5	62	-4.2e-05	8.4e-05	1.13514		-4.76569			335.317	4717.12	7.5	62	-0.009537	0.026117	0.078951		335.317	4717.12	7.5	62	-2e-06	1.1e-05	0.0416667		0.120618			335.317	4717.12	7.5	62	0.224179	-0.210286	-1.45025		335.317
-3.48044			336.146	4716.55	7.5	62	0.334686	-0.443044	-5.15167		336.146	4716.55	7.5	62	-4.3e-05	8.5e-05	1.14865		-4.00303			336.146	4716.55	7.5	62	-0.010546	0.027196	0.0822128		336.146	4716.55	7.5	62	-2e-06	1e-05	0.0378788		0.120092			336.146	4716.55	7.5	62	0.385153	-0.471005	-3.24831		336.146
-4.18991			336.951	4715.94	7.5	62	0.293052	-0.369046	-4.29123		336.951	4715.94	7.5	62	-4.3e-05	8.4e-05	1.13514		-3.1561			336.951	4715.94	7.5	62	-0.011331	0.027858	0.084214		336.951	4715.94	7.5	62	-2e-06	9e-06	0.0340909		0.118305			336.951	4715.94	7.5	62	0.599579	-0.823418	-5.67874		336.951
-5.62262			337.711	4715.24	7.5	62	0.2176	-0.238739	-2.77603		337.711	4715.24	7.5	62	-4e-05	7.8e-05	1.05405		-1.72198			337.711	4715.24	7.5	62	-0.012626	0.029069	0.0878748		337.711	4715.24	7.5	62	-1e-06	7e-06	0.0265152		0.11439			337.711	4715.24	7.5	62	1.05236	-1.58779	-10.9503		337.711
-6.36569			338.433	4714.63	7.5	62	0.252674	-0.303154	-3.52505		338.433	4714.63	7.5	62	-4e-05	8e-05	1.08108		-2.44397			338.433	4714.63	7.5	62	-0.01026	0.025118	0.0759311		338.433	4714.63	7.5	62	-2e-06	9e-06	0.0340909		0.110022			338.433	4714.63	7.5	62	0.781625	-1.10189	-7.59921		338.433
-7.64834			339.264	4714.13	7.5	62	0.256355	-0.310885	-3.61494		339.264	4714.13	7.5	62	-4e-05	7.9e-05	1.06757		-2.54737			339.264	4714.13	7.5	62	-0.00865	0.022159	0.0669861		339.264	4714.13	7.5	62	-2e-06	1e-05	0.0378788		0.104865			339.264	4714.13	7.5	62	0.679121	-0.907108	-6.25592		339.264
-8.8353			340.145	4713.76	7.5	62	0.267472	-0.332495	-3.86622		340.145	4713.76	7.5	62	-3.9e-05	7.7e-05	1.04054		-2.82568			340.145	4713.76	7.5	62	-0.006054	0.017557	0.0530744		340.145	4713.76	7.5	62	-3e-06	1.1e-05	0.0416667		0.094741			340.145	4713.76	7.5	62	0.408485	-0.429286	-2.96059		340.145
-10.6112			341.099	4713.46	7.5	62	0.249365	-0.296182	-3.44398		341.099	4713.46	7.5	62	-4.1e-05	7.9e-05	1.06757		-2.37641			341.099	4713.46	7.5	62	-0.006489	0.018054	0.0545768		341.099	4713.46	7.5	62	-3e-06	1e-05	0.0378788		0.0924556			341.099	4713.46	7.5	62	0.547671	-0.657204	-4.53244		341.099
-11.9537			342.043	4713.22	7.5	62	0.245384	-0.288487	-3.3545		342.043	4713.22	7.5	62	-4.1e-05	7.8e-05	1.05405		-2.30045			342.043	4713.22	7.5	62	-0.005304	0.015836	0.0478718		342.043	4713.22	7.5	62	-3e-06	1.1e-05	0.0416667		0.0895385			342.043	4713.22	7.5	62	0.415827	-0.43367	-2.99083		342.043
-13.0774			343.007	4713.07	7.5	62	0.239716	-0.277154	-3.22272		343.007	4713.07	7.5	62	-4.1e-05	7.6e-05	1.02703		-2.19569			343.007	4713.07	7.5	62	-0.004336	0.014011	0.0423549		343.007	4713.07	7.5	62	-3e-06	1.1e-05	0.0416667		0.0840216			343.007	4713.07	7.5	62	0.271835	-0.207188	-1.42888		343.007
-12.9374			343.531	4713.02	7.5	62	0.237424	-0.276446	-3.21449		343.531	4713.02	7.5	62	-4e-05	7.3e-05	0.986486		-2.228			343.531	4713.02	7.5	62	-0.002949	0.011497	0.0347551		343.531	4713.02	7.5	62	-4e-06	1.2e-05	0.0454545		0.0802097			343.531	4713.02	7.5	62	0.049918	0.14639	1.00959		343.531
-4.50607			332.001	4719.5	8.38	62	0.463909	-0.709953	-8.25527		332.001	4719.5	8.38	62	-1.3e-05	4.3e-05	0.581081		-7.67419			332.001	4719.5	8.38	62	0.001327	0.010909	0.0329776		332.001	4719.5	8.38	62	-3e-06	1.6e-05	0.0606061		0.0935837			332.001	4719.5	8.38	62	-0.133399	0.337755	2.32934		332.001
-3.89596			332.934	4719.06	8.38	62	0.468274	-0.703767	-8.18334		332.934	4719.06	8.38	62	-2.4e-05	5.7e-05	0.77027		-7.41307			332.934	4719.06	8.38	62	-0.004675	0.020796	0.0628658		332.934	4719.06	8.38	62	-2e-06	1.4e-05	0.0530303		0.115896			332.934	4719.06	8.38	62	-0.051326	0.1951	1.34552		332.934
-3.45005			333.802	4718.52	8.38	62	0.440338	-0.645456	-7.5053		333.802	4718.52	8.38	62	-3.1e-05	6.7e-05	0.905405		-6.5999			333.802	4718.52	8.38	62	-0.008501	0.026574	0.0803325		333.802	4718.52	8.38	62	-2e-06	1.1e-05	0.0416667		0.121999			333.802	4718.52	8.38	62	0.082585	-0.038699	-0.26689		333.802
-4.07324			334.628	4718.05	8.38	62	0.446225	-0.656937	-7.6388		334.628	4718.05	8.38	62	-3e-05	6.2e-05	0.837838		-6.80096			334.628	4718.05	8.38	62	-0.004549	0.019491	0.0589208		334.628	4718.05	8.38	62	-2e-06	1.3e-05	0.0492424		0.108163			334.628	4718.05	8.38	62	-0.045893	0.205042	1.41408		334.628
-3.66102			335.53	4717.54	8.38	62	0.407754	-0.578187	-6.7231		335.53	4717.54	8.38	62	-3.7e-05	7.3e-05	0.986486		-5.73662			335.53	4717.54	8.38	62	-0.009012	0.026381	0.0797491		335.53	4717.54	8.38	62	-2e-06	1e-05	0.0378788		0.117628			335.53	4717.54	8.38	62	0.175136	-0.186141	-1.28373		335.53
-3.92109			336.358	4716.96	8.38	62	0.371219	-0.51014	-5.93186		336.358	4716.96	8.38	62	-3.9e-05	7.5e-05	1.01351		-4.91835			336.358	4716.96	8.38	62	-0.010069	0.02747	0.0830411		336.358	4716.96	8.38	62	-1e-06	9e-06	0.0340909		0.117132			336.358	4716.96	8.38	62	0.326	-0.449115	-3.09734		336.358
-4.53475			337.163	4716.35	8.38	62	0.327459	-0.431099	-5.01278		337.163	4716.35	8.38	62	-4e-05	7.6e-05	1.02703		-3.98575			337.163	4716.35	8.38	62	-0.010892	0.028123	0.0850151		337.163	4716.35	8.38	62	-1e-06	8e-06	0.030303		0.115318			337.163	4716.35	8.38	62	0.530745	-0.808795	-5.5779		337.163
-6.0062			337.923	4715.66	8.38	62	0.246216	-0.288513	-3.3548		337.923	4715.66	8.38	62	-3.8e-05	7.3e-05	0.986486		-2.36832			337.923	4715.66	8.38	62	-0.01224	0.029303	0.0885822		337.923	4715.66	8.38	62	-1e-06	6e-06	0.0227273		0.111309			337.923	4715.66	8.38	62	0.985621	-1.61454	-11.1348		337.923
-6.47576			338.645	4715.05	8.38	62	0.284291	-0.358518	-4.16881		338.645	4715.05	8.38	62	-3.7e-05	7.2e-05	0.972973		-3.19584			338.645	4715.05	8.38	62	-0.009883	0.025385	0.0767382		338.645	4715.05	8.38	62	-1e-06	8e-06	0.030303		0.107041			338.645	4715.05	8.38	62	0.696819	-1.09363	-7.5423		338.645
-7.52335			339.477	4714.55	8.38	62	0.287576	-0.365264	-4.24726		339.477	4714.55	8.38	62	-3.6e-05	7.1e-05	0.959459		-3.2878			339.477	4714.55	8.38	62	-0.008325	0.022489	0.0679837		339.477	4714.55	8.38	62	-2e-06	9e-06	0.0340909		0.102075			339.477	4714.55	8.38	62	0.588449	-0.896486	-6.18266		339.477
-8.38946			340.357	4714.18	8.38	62	0.299489	-0.388458	-4.51695		340.357	4714.18	8.38	62	-3.5e-05	6.8e-05	0.918919		-3.59803			340.357	4714.18	8.38	62	-0.0057	0.01783	0.0538996		340.357	4714.18	8.38	62	-2e-06	1e-05	0.0378788		0.0917784			340.357	4714.18	8.38	62	0.305396	-0.388229	-2.67744		340.357
-10.0169			341.311	4713.88	8.38	62	0.281052	-0.350984	-4.08121		341.311	4713.88	8.38	62	-3.7e-05	7e-05	0.945946		-3.13526			341.311	4713.88	8.38	62	-0.006144	0.018312	0.0553567		341.311	4713.88	8.38	62	-2e-06	1e-05	0.0378788		0.0932355			341.311	4713.88	8.38	62	0.422185	-0.612429	-4.22365		341.311
-11.1486			342.255	4713.64	8.38	62	0.276718	-0.342478	-3.9823		342.255	4713.64	8.38	62	-3.7e-05	6.9e-05	0.932432		-3.04987			342.255	4713.64	8.38	62	-0.004988	0.016124	0.0487424		342.255	4713.64	8.38	62	-2e-06	1e-05	0.0378788		0.0866212			342.255	4713.64	8.38	62	0.280969	-0.38027	-2.62255		342.255
-12.0966			343.219	4713.49	8.38	62	0.271041	-0.331205	-3.85122		343.219	4713.49	8.38	62	-3.8e-05	6.8e-05	0.918919		-2.9323			343.219	4713.49	8.38	62	-0.003988	0.014224	0.0429988		343.219	4713.49	8.38	62	-3e-06	1e-05	0.0378788		0.0808776			343.219	4713.49	8.38	62	0.119747	-0.129029	-0.889855		343.219
-12.03			343.745	4713.44	8.38	62	0.268073	-0.328901	-3.82443		343.745	4713.44	8.38	62	-3.7e-05	6.5e-05	0.878378		-2.94605			343.745	4713.44	8.38	62	-0.00272	0.011914	0.0360157		343.745	4713.44	8.38	62	-3e-06	1.1e-05	0.0416667		0.0776824			343.745	4713.44	8.38	62	-0.073219	0.200103	1.38002		343.745
-5.26323			332.214	4719.92	9.265	62	0.493512	-0.777248	-9.03777		332.214	4719.92	9.265	62	-5e-06	2.6e-05	0.351351		-8.68642			332.214	4719.92	9.265	62	0.002322	0.010468	0.0316445		332.214	4719.92	9.265	62	-1e-06	1.4e-05	0.0530303		0.0846748			332.214	4719.92	9.265	62	-0.152795	0.355657	2.45281		332.214
-4.60353			333.147	4719.49	9.265	62	0.500965	-0.776784	-9.03237		333.147	4719.49	9.265	62	-1.6e-05	4.2e-05	0.567568		-8.4648			333.147	4719.49	9.265	62	-0.003899	0.02073	0.0626663		333.147	4719.49	9.265	62	-1e-06	1.2e-05	0.0454545		0.108121			333.147	4719.49	9.265	62	-0.087512	0.225552	1.55553		333.147
-4.07335			334.015	4718.94	9.265	62	0.473565	-0.718595	-8.35576		334.015	4718.94	9.265	62	-2.4e-05	5.3e-05	0.716216		-7.63954			334.015	4718.94	9.265	62	-0.007846	0.026673	0.0806318		334.015	4718.94	9.265	62	-1e-06	1.1e-05	0.0416667		0.122298			334.015	4718.94	9.265	62	0.029546	0.002142	0.0147724		334.015
-4.57101			334.841	4718.47	9.265	62	0.47911	-0.729416	-8.48158		334.841	4718.47	9.265	62	-2.3e-05	4.8e-05	0.648649		-7.83293			334.841	4718.47	9.265	62	-0.003855	0.019486	0.0589057		334.841	4718.47	9.265	62	-1e-06	1.2e-05	0.0454545		0.10436			334.841	4718.47	9.265	62	-0.09556	0.245162	1.69077		334.841
-4.01724			335.743	4717.96	9.265	62	0.440301	-0.648885	-7.54517		335.743	4717.96	9.265	62	-3.2e-05	6.1e-05	0.824324		-6.72085			335.743	4717.96	9.265	62	-0.008475	0.026588	0.0803748		335.743	4717.96	9.265	62	-1e-06	1e-05	0.0378788		0.118254			335.743	4717.96	9.265	62	0.101312	-0.136631	-0.942283		335.743
-4.12295			336.572	4717.39	9.265	62	0.40279	-0.577727	-6.71776		336.572	4717.39	9.265	62	-3.5e-05	6.5e-05	0.878378		-5.83938			336.572	4717.39	9.265	62	-0.009558	0.027663	0.0836245		336.572	4717.39	9.265	62	-1e-06	9e-06	0.0340909		0.117715			336.572	4717.39	9.265	62	0.233126	-0.390588	-2.69371		336.572
-4.59074			337.376	4716.77	9.265	62	0.356408	-0.492227	-5.72357		337.376	4716.77	9.265	62	-3.7e-05	6.8e-05	0.918919		-4.80465			337.376	4716.77	9.265	62	-0.010453	0.028365	0.0857467		337.376	4716.77	9.265	62	-1e-06	8e-06	0.030303		0.11605			337.376	4716.77	9.265	62	0.423277	-0.755107	-5.20763		337.376
-5.98172			338.137	4716.08	9.265	62	0.270757	-0.338876	-3.94042		338.137	4716.08	9.265	62	-3.7e-05	6.8e-05	0.918919		-3.0215			338.137	4716.08	9.265	62	-0.011819	0.029477	0.0891082		338.137	4716.08	9.265	62	-1e-06	6e-06	0.0227273		0.111835			338.137	4716.08	9.265	62	0.859629	-1.5754	-10.8648		338.137
-6.18607			338.859	4715.47	9.265	62	0.311217	-0.413295	-4.80576		338.859	4715.47	9.265	62	-3.4e-05	6.5e-05	0.878378		-3.92738			338.859	4715.47	9.265	62	-0.009498	0.025624	0.0774607		338.859	4715.47	9.265	62	-1e-06	8e-06	0.030303		0.107764			338.859	4715.47	9.265	62	0.560805	-1.03353	-7.12779		338.859
-6.98067			339.691	4714.97	9.265	62	0.314879	-0.420248	-4.8866		339.691	4714.97	9.265	62	-3.3e-05	6.3e-05	0.851351		-4.03525			339.691	4714.97	9.265	62	-0.007955	0.022732	0.0687183		339.691	4714.97	9.265	62	-1e-06	8e-06	0.030303		0.0990213			339.691	4714.97	9.265	62	0.438657	-0.82286	-5.6749		339.691
-7.57413			340.571	4714.6	9.265	62	0.327565	-0.444903	-5.17329		340.571	4714.6	9.265	62	-3.2e-05	5.9e-05	0.797297		-4.37599			340.571	4714.6	9.265	62	-0.005304	0.018017	0.0544649		340.571	4714.6	9.265	62	-2e-06	9e-06	0.0340909		0.0885558			340.571	4714.6	9.265	62	0.148843	-0.292101	-2.01449		340.571
-8.99456			341.525	4714.3	9.265	62	0.308342	-0.405265	-4.71238		341.525	4714.3	9.265	62	-3.4e-05	6.1e-05	0.824324		-3.88806			341.525	4714.3	9.265	62	-0.005803	0.018562	0.0561125		341.525	4714.3	9.265	62	-1e-06	9e-06	0.0340909		0.0902034			341.525	4714.3	9.265	62	0.23886	-0.513716	-3.54287		341.525
-9.89631			342.468	4714.06	9.265	62	0.30413	-0.396876	-4.61484		342.468	4714.06	9.265	62	-3.4e-05	6e-05	0.810811		-3.80403			342.468	4714.06	9.265	62	-0.00462	0.016309	0.0493017		342.468	4714.06	9.265	62	-2e-06	9e-06	0.0340909		0.0833926			342.468	4714.06	9.265	62	0.079358	-0.2583	-1.78138		342.468
-10.7079			343.432	4713.91	9.265	62	0.298088	-0.384843	-4.47492		343.432	4713.91	9.265	62	-3.5e-05	5.9e-05	0.797297		-3.67762			343.432	4713.91	9.265	62	-0.003641	0.014429	0.0436185		343.432	4713.91	9.265	62	-2e-06	9e-06	0.0340909		0.0777094			343.432	4713.91	9.265	62	-0.089057	-0.001235	-0.00851724		343.432
-10.6347			343.955	4713.86	9.265	62	0.294511	-0.382355	-4.44599		343.955	4713.86	9.265	62	-3.4e-05	5.6e-05	0.756757		-3.68923			343.955	4713.86	9.265	62	-0.00221	0.011819	0.0357285		343.955	4713.86	9.265	62	-2e-06	1e-05	0.0378788		0.0736073			343.955	4713.86	9.265	62	-0.273248	0.352202	2.42898		343.955
-5.94934			332.425	4720.34	10.15	62	0.515296	-0.84093	-9.77826		332.425	4720.34	10.15	62	5e-06	8e-06	0.108108		-9.67015			332.425	4720.34	10.15	62	0.003296	0.00992	0.0299879		332.425	4720.34	10.15	62	0	1.3e-05	0.0492424		0.0792303			332.425	4720.34	10.15	62	-0.177805	0.378585	2.61093		332.425
-5.23804			333.358	4719.9	10.15	62	0.52558	-0.846307	-9.84078		333.358	4719.9	10.15	62	-7e-06	2.4e-05	0.324324		-9.51645			333.358	4719.9	10.15	62	-0.00315	0.0206	0.0622733		333.358	4719.9	10.15	62	0	1.1e-05	0.0416667		0.10394			333.358	4719.9	10.15	62	-0.133458	0.265892	1.83374		333.358
-4.5579			334.226	4719.36	10.15	62	0.498506	-0.7879	-9.16163		334.226	4719.36	10.15	62	-1.6e-05	3.8e-05	0.513514		-8.64811			334.226	4719.36	10.15	62	-0.007232	0.026756	0.0808827		334.226	4719.36	10.15	62	0	1e-05	0.0378788		0.118761			334.226	4719.36	10.15	62	-0.037603	0.057669	0.397717		334.226
-4.9447			335.053	4718.88	10.15	62	0.503835	-0.798224	-9.28167		335.053	4718.88	10.15	62	-1.5e-05	3.3e-05	0.445946		-8.83573			335.053	4718.88	10.15	62	-0.003188	0.019434	0.0587485		335.053	4718.88	10.15	62	0	1.1e-05	0.0416667		0.100415			335.053	4718.88	10.15	62	-0.15818	0.29824	2.05683		335.053
-4.18075			335.954	4718.38	10.15	62	0.465157	-0.716805	-8.33494		335.954	4718.38	10.15	62	-2.6e-05	4.9e-05	0.662162		-7.67278			335.954	4718.38	10.15	62	-0.007907	0.026682	0.080659		335.954	4718.38	10.15	62	0	9e-06	0.0340909		0.11475			335.954	4718.38	10.15	62	0.002798	-0.057598	-0.397228		335.954
-4.07042			336.782	4717.8	10.15	62	0.426114	-0.641087	-7.4545		336.782	4717.8	10.15	62	-3e-05	5.5e-05	0.743243		-6.71126			336.782	4717.8	10.15	62	-0.009072	0.027844	0.0841717		336.782	4717.8	10.15	62	0	8e-06	0.030303		0.114475			336.782	4717.8	10.15	62	0.112859	-0.302151	-2.0838		336.782
-4.32054			337.587	4717.19	10.15	62	0.378432	-0.550988	-6.40684		337.587	4717.19	10.15	62	-3.3e-05	5.9e-05	0.797297		-5.60954			337.587	4717.19	10.15	62	-0.009986	0.028525	0.0862304		337.587	4717.19	10.15	62	0	7e-06	0.0265152		0.112746			337.587	4717.19	10.15	62	0.27393	-0.650288	-4.48474		337.587
-5.49696			338.348	4716.5	10.15	62	0.288402	-0.385862	-4.48677		338.348	4716.5	10.15	62	-3.5e-05	6.3e-05	0.851351		-3.63542			338.348	4716.5	10.15	62	-0.011392	0.029614	0.0895224		338.348	4716.5	10.15	62	0	6e-06	0.0227273		0.11225			338.348	4716.5	10.15	62	0.679673	-1.47216	-10.1528		338.348
-5.49005			339.07	4715.89	10.15	62	0.331422	-0.464874	-5.40551		339.07	4715.89	10.15	62	-3.1e-05	5.7e-05	0.77027		-4.63524			339.07	4715.89	10.15	62	-0.009112	0.025828	0.0780774		339.07	4715.89	10.15	62	0	7e-06	0.0265152		0.104593			339.07	4715.89	10.15	62	0.374301	-0.916139	-6.3182		339.07
-6.01944			339.901	4715.38	10.15	62	0.336126	-0.473026	-5.5003		339.901	4715.38	10.15	62	-2.9e-05	5.4e-05	0.72973		-4.77057			339.901	4715.38	10.15	62	-0.007558	0.022899	0.0692231		339.901	4715.38	10.15	62	-1e-06	8e-06	0.030303		0.0995261			339.901	4715.38	10.15	62	0.233166	-0.684395	-4.71997		339.901
-6.3868			340.782	4715.02	10.15	62	0.349178	-0.498193	-5.79294		340.782	4715.02	10.15	62	-2.7e-05	4.9e-05	0.662162		-5.13078			340.782	4715.02	10.15	62	-0.004926	0.0182	0.0550181		340.782	4715.02	10.15	62	-1e-06	9e-06	0.0340909		0.089109			340.782	4715.02	10.15	62	-0.052362	-0.15137	-1.04393		340.782
-7.46362			341.736	4714.72	10.15	62	0.329821	-0.457597	-5.3209		341.736	4714.72	10.15	62	-3e-05	5.3e-05	0.716216		-4.60468			341.736	4714.72	10.15	62	-0.005409	0.018694	0.0565115		341.736	4714.72	10.15	62	-1e-06	8e-06	0.030303		0.0868145			341.736	4714.72	10.15	62	-0.009248	-0.34003	-2.34503		341.736
-8.17238			342.68	4714.47	10.15	62	0.325158	-0.447993	-5.20922		342.68	4714.47	10.15	62	-3.1e-05	5.1e-05	0.689189		-4.52003			342.68	4714.47	10.15	62	-0.004269	0.016494	0.0498609		342.68	4714.47	10.15	62	-1e-06	8e-06	0.030303		0.080164			342.68	4714.47	10.15	62	-0.177593	-0.083445	-0.575483		342.68
-8.83444			343.644	4714.33	10.15	62	0.318959	-0.435672	-5.06595		343.644	4714.33	10.15	62	-3.2e-05	5.1e-05	0.689189		-4.37676			343.644	4714.33	10.15	62	-0.003267	0.014558	0.0440085		343.644	4714.33	10.15	62	-1e-06	9e-06	0.0340909		0.0780994			343.644	4714.33	10.15	62	-0.357909	0.187376	1.29225		343.644
-8.9202			344.167	4714.28	10.15	62	0.314827	-0.432322	-5.027		344.167	4714.28	10.15	62	-3.1e-05	4.7e-05	0.635135		-4.39186			344.167	4714.28	10.15	62	-0.001815	0.011901	0.0359764		344.167	4714.28	10.15	62	-1e-06	9e-06	0.0340909		0.0700673			344.167	4714.28	10.15	62	-0.5071	0.520606	3.59039		344.167
-6.57442			332.637	4720.76	11.03	62	0.528076	-0.899301	-10.457		332.637	4720.76	11.03	62	1.6e-05	-1.2e-05	-0.162162		-10.6192			332.637	4720.76	11.03	62	0.004125	0.009466	0.0286155		332.637	4720.76	11.03	62	1e-06	1.1e-05	0.0416667		0.0702821			332.637	4720.76	11.03	62	-0.20693	0.404937	2.79267		332.637
-5.75661			333.57	4720.32	11.03	62	0.540435	-0.90983	-10.5794		333.57	4720.32	11.03	62	4e-06	5e-06	0.0675676		-10.5119			333.57	4720.32	11.03	62	-0.002454	0.020438	0.0617836		333.57	4720.32	11.03	62	1e-06	1e-05	0.0378788		0.0996623			333.57	4720.32	11.03	62	-0.187433	0.315688	2.17716		333.57
-4.90692			334.439	4719.78	11.03	62	0.5136	-0.851058	-9.89602		334.439	4719.78	11.03	62	-7e-06	2.1e-05	0.283784		-9.61224			334.439	4719.78	11.03	62	-0.006677	0.026843	0.0811457		334.439	4719.78	11.03	62	0	9e-06	0.0340909		0.115237			334.439	4719.78	11.03	62	-0.117146	0.128401	0.885524		334.439
-5.20371			335.265	4719.3	11.03	62	0.51892	-0.861258	-10.0146		335.265	4719.3	11.03	62	-6e-06	1.6e-05	0.216216		-9.79841			335.265	4719.3	11.03	62	-0.002518	0.019281	0.058286		335.265	4719.3	11.03	62	0	1e-05	0.0378788		0.0961648			335.265	4719.3	11.03	62	-0.232383	0.365995	2.5241		335.265
-4.15622			336.167	4718.8	11.03	62	0.480015	-0.778153	-9.04829		336.167	4718.8	11.03	62	-1.8e-05	3.5e-05	0.472973		-8.57532			336.167	4718.8	11.03	62	-0.007398	0.026802	0.0810218		336.167	4718.8	11.03	62	0	9e-06	0.0340909		0.115113			336.167	4718.8	11.03	62	-0.113246	0.042924	0.296028		336.167
-3.78238			336.995	4718.22	11.03	62	0.440388	-0.699245	-8.13076		336.995	4718.22	11.03	62	-2.4e-05	4.3e-05	0.581081		-7.54967			336.995	4718.22	11.03	62	-0.008588	0.027974	0.0845647		336.995	4718.22	11.03	62	0	8e-06	0.030303		0.114868			336.995	4718.22	11.03	62	-0.034897	-0.176494	-1.2172		336.995
-3.71215			337.8	4717.61	11.03	62	0.391258	-0.603646	-7.01914		337.8	4717.61	11.03	62	-2.8e-05	5e-05	0.675676		-6.34346			337.8	4717.61	11.03	62	-0.009546	0.028682	0.086705		337.8	4717.61	11.03	62	0	7e-06	0.0265152		0.11322			337.8	4717.61	11.03	62	0.091555	-0.502402	-3.46484		337.8
-4.57653			338.56	4716.92	11.03	62	0.297542	-0.426926	-4.96426		338.56	4716.92	11.03	62	-3.2e-05	5.7e-05	0.77027		-4.19399			338.56	4716.92	11.03	62	-0.010974	0.029733	0.0898821		338.56	4716.92	11.03	62	0	6e-06	0.0227273		0.112609			338.56	4716.92	11.03	62	0.451091	-1.30445	-8.99621		338.56
-4.37213			339.282	4716.3	11.03	62	0.34425	-0.512473	-5.95899		339.282	4716.3	11.03	62	-2.7e-05	4.8e-05	0.648649		-5.31034			339.282	4716.3	11.03	62	-0.008709	0.025972	0.0785127		339.282	4716.3	11.03	62	0	7e-06	0.0265152		0.105028			339.282	4716.3	11.03	62	0.137311	-0.73051	-5.038		339.282
-4.642			340.114	4715.8	11.03	62	0.349273	-0.520159	-6.04836		340.114	4715.8	11.03	62	-2.5e-05	4.5e-05	0.608108		-5.44025			340.114	4715.8	11.03	62	-0.007193	0.023081	0.0697733		340.114	4715.8	11.03	62	0	7e-06	0.0265152		0.0962884			340.114	4715.8	11.03	62	-0.017009	-0.492131	-3.39401		340.114
-4.83765			340.994	4715.44	11.03	62	0.363532	-0.547348	-6.36451		340.994	4715.44	11.03	62	-2.3e-05	3.9e-05	0.527027		-5.83748			340.994	4715.44	11.03	62	-0.00452	0.018297	0.0553114		340.994	4715.44	11.03	62	0	8e-06	0.030303		0.0856144			340.994	4715.44	11.03	62	-0.299857	0.047861	0.330076		340.994
-5.49531			341.948	4715.14	11.03	62	0.343422	-0.504328	-5.86428		341.948	4715.14	11.03	62	-2.6e-05	4.4e-05	0.594595		-5.26968			341.948	4715.14	11.03	62	-0.005056	0.018859	0.0570103		341.948	4715.14	11.03	62	0	7e-06	0.0265152		0.0835254			341.948	4715.14	11.03	62	-0.306472	-0.112231	-0.774007		341.948
-5.97071			342.892	4714.89	11.03	62	0.338882	-0.494566	-5.75077		342.892	4714.89	11.03	62	-2.7e-05	4.3e-05	0.581081		-5.16969			342.892	4714.89	11.03	62	-0.003899	0.016613	0.0502207		342.892	4714.89	11.03	62	0	8e-06	0.030303		0.0805237			342.892	4714.89	11.03	62	-0.492089	0.159618	1.10081		342.892
-6.50954			343.856	4714.74	11.03	62	0.332511	-0.481846	-5.60286		343.856	4714.74	11.03	62	-2.8e-05	4.2e-05	0.567568		-5.03529			343.856	4714.74	11.03	62	-0.002875	0.014625	0.044211		343.856	4714.74	11.03	62	0	8e-06	0.030303		0.074514			343.856	4714.74	11.03	62	-0.682767	0.439153	3.02864		343.856
-6.83561			344.38	4714.7	11.03	62	0.327883	-0.477596	-5.55344		344.38	4714.7	11.03	62	-2.8e-05	3.8e-05	0.513514		-5.03993			344.38	4714.7	11.03	62	-0.001417	0.011945	0.0361094		344.38	4714.7	11.03	62	-1e-06	8e-06	0.030303		0.0664125			344.38	4714.7	11.03	62	-0.787287	0.735018	5.06909		344.38
-7.13001			332.85	4721.17	11.91	62	0.529601	-0.949074	-11.0357		332.85	4721.17	11.91	62	2.9e-05	-3.5e-05	-0.472973		-11.5087			332.85	4721.17	11.91	62	0.004862	0.008986	0.0271644		332.85	4721.17	11.91	62	2e-06	9e-06	0.0340909		0.0612554			332.85	4721.17	11.91	62	-0.238941	0.434306	2.99521		332.85
-6.15582			333.783	4720.74	11.91	62	0.543534	-0.964372	-11.2136		333.783	4720.74	11.91	62	1.6e-05	-1.6e-05	-0.216216		-11.4298			333.783	4720.74	11.91	62	-0.001883	0.020346	0.0615054		333.783	4720.74	11.91	62	1e-06	9e-06	0.0340909		0.0955964			333.783	4720.74	11.91	62	-0.246356	0.371319	2.56082		333.783
-5.09527			334.65	4720.2	11.91	62	0.517222	-0.905868	-10.5333		334.65	4720.2	11.91	62	4e-06	2e-06	0.027027		-10.5063			334.65	4720.2	11.91	62	-0.006153	0.026877	0.0812485		334.65	4720.2	11.91	62	1e-06	9e-06	0.0340909		0.115339			334.65	4720.2	11.91	62	-0.206985	0.214638	1.48026		334.65
-5.34689			335.477	4719.72	11.91	62	0.522251	-0.915188	-10.6417		335.477	4719.72	11.91	62	5e-06	-4e-06	-0.0540541		-10.6958			335.477	4719.72	11.91	62	-0.00198	0.019237	0.058153		335.477	4719.72	11.91	62	1e-06	9e-06	0.0340909		0.0922439			335.477	4719.72	11.91	62	-0.312639	0.440339	3.03682		335.477
-3.94199			336.379	4719.21	11.91	62	0.48347	-0.83112	-9.66419		336.379	4719.21	11.91	62	-9e-06	1.9e-05	0.256757		-9.40743			336.379	4719.21	11.91	62	-0.006907	0.02687	0.0812273		336.379	4719.21	11.91	62	1e-06	8e-06	0.030303		0.11153			336.379	4719.21	11.91	62	-0.244541	0.166909	1.1511		336.379
-3.25763			337.207	4718.64	11.91	62	0.442986	-0.748	-8.69767		337.207	4718.64	11.91	62	-1.6e-05	2.9e-05	0.391892		-8.30578			337.207	4718.64	11.91	62	-0.008158	0.028122	0.0850121		337.207	4718.64	11.91	62	0	7e-06	0.0265152		0.111527			337.207	4718.64	11.91	62	-0.200974	-0.024323	-0.167745		337.207
-2.81855			338.012	4718.03	11.91	62	0.393418	-0.64814	-7.53651		338.012	4718.03	11.91	62	-2.2e-05	3.9e-05	0.527027		-7.00948			338.012	4718.03	11.91	62	-0.009124	0.028815	0.087107		338.012	4718.03	11.91	62	0	7e-06	0.0265152		0.113622			338.012	4718.03	11.91	62	-0.118957	-0.311689	-2.14958		338.012
-3.20797			338.772	4717.33	11.91	62	0.298207	-0.462702	-5.38026		338.772	4717.33	11.91	62	-2.8e-05	5e-05	0.675676		-4.70458			338.772	4717.33	11.91	62	-0.010546	0.029812	0.0901209		338.772	4717.33	11.91	62	0	6e-06	0.0227273		0.112848			338.772	4717.33	11.91	62	0.173983	-1.06014	-7.3113		338.772
-2.86392			339.494	4716.72	11.91	62	0.346888	-0.551383	-6.41143		339.494	4716.72	11.91	62	-2.2e-05	3.9e-05	0.527027		-5.8844			339.494	4716.72	11.91	62	-0.00835	0.02614	0.0790206		339.494	4716.72	11.91	62	0	7e-06	0.0265152		0.105536			339.494	4716.72	11.91	62	-0.134886	-0.496038	-3.42095		339.494
-2.86719			340.325	4716.22	11.91	62	0.353727	-0.561136	-6.52484		340.325	4716.22	11.91	62	-2e-05	3.5e-05	0.472973		-6.05186			340.325	4716.22	11.91	62	-0.006813	0.023196	0.0701209		340.325	4716.22	11.91	62	0	7e-06	0.0265152		0.0966361			340.325	4716.22	11.91	62	-0.31086	-0.234748	-1.61895		340.325
-2.96978			341.206	4715.85	11.91	62	0.368625	-0.588992	-6.84874		341.206	4715.85	11.91	62	-1.8e-05	2.8e-05	0.378378		-6.47037			341.206	4715.85	11.91	62	-0.004161	0.018427	0.0557044		341.206	4715.85	11.91	62	0	7e-06	0.0265152		0.0822195			341.206	4715.85	11.91	62	-0.580001	0.287352	1.98174		341.206
-3.13983			342.16	4715.55	11.91	62	0.348249	-0.544329	-6.32941		342.16	4715.55	11.91	62	-2.2e-05	3.4e-05	0.459459		-5.86995			342.16	4715.55	11.91	62	-0.004698	0.018974	0.0573579		342.16	4715.55	11.91	62	0	7e-06	0.0265152		0.0838731			342.16	4715.55	11.91	62	-0.651241	0.180772	1.2467		342.16
-3.40821			343.104	4715.31	11.91	62	0.343951	-0.534453	-6.21457		343.104	4715.31	11.91	62	-2.3e-05	3.3e-05	0.445946		-5.76862			343.104	4715.31	11.91	62	-0.003522	0.016681	0.0504262		343.104	4715.31	11.91	62	0	7e-06	0.0265152		0.0769414			343.104	4715.31	11.91	62	-0.854548	0.465687	3.21163		343.104
-3.81106			344.068	4715.16	11.91	62	0.337221	-0.520679	-6.05441		344.068	4715.16	11.91	62	-2.5e-05	3.3e-05	0.445946		-5.60846			344.068	4715.16	11.91	62	-0.002524	0.014721	0.0445012		344.068	4715.16	11.91	62	0	7e-06	0.0265152		0.0710164			344.068	4715.16	11.91	62	-1.05473	0.740942	5.10994		344.068
-4.43596			344.592	4715.11	11.91	62	0.332353	-0.515993	-5.99992		344.592	4715.11	11.91	62	-2.4e-05	2.9e-05	0.391892		-5.60803			344.592	4715.11	11.91	62	-0.001029	0.011967	0.0361759		344.592	4715.11	11.91	62	0	7e-06	0.0265152		0.0626911			344.592	4715.11	11.91	62	-1.11028	0.993258	6.85006		344.592
-7.59038			333.063	4721.6	12.795	62	0.518418	-0.988035	-11.4888		333.063	4721.6	12.795	62	4.4e-05	-6.1e-05	-0.824324		-12.3131			333.063	4721.6	12.795	62	0.00545	0.008569	0.0259039		333.063	4721.6	12.795	62	3e-06	8e-06	0.030303		0.0562069			333.063	4721.6	12.795	62	-0.271973	0.46478	3.20538		333.063
-6.45758			333.996	4721.16	12.795	62	0.533259	-1.00748	-11.7149		333.996	4721.16	12.795	62	3.1e-05	-4.1e-05	-0.554054		-12.269			333.996	4721.16	12.795	62	-0.001415	0.020278	0.0612999		333.996	4721.16	12.795	62	2e-06	8e-06	0.030303		0.0916029			333.996	4721.16	12.795	62	-0.30811	0.432002	2.97932		333.996
-5.13586			334.864	4720.62	12.795	62	0.507063	-0.948424	-11.0282		334.864	4720.62	12.795	62	1.8e-05	-2e-05	-0.27027		-11.2985			334.864	4720.62	12.795	62	-0.005758	0.02701	0.0816505		334.864	4720.62	12.795	62	1e-06	8e-06	0.030303		0.111954			334.864	4720.62	12.795	62	-0.301186	0.308353	2.12657		334.864
-5.35808			335.69	4720.14	12.795	62	0.512235	-0.957616	-11.1351		335.69	4720.14	12.795	62	1.9e-05	-2.6e-05	-0.351351		-11.4864			335.69	4720.14	12.795	62	-0.001506	0.019179	0.0579776		335.69	4720.14	12.795	62	2e-06	8e-06	0.030303		0.0882807			335.69	4720.14	12.795	62	-0.396537	0.521731	3.59814		335.69
-3.53726			336.592	4719.63	12.795	62	0.473354	-0.872005	-10.1396		336.592	4719.63	12.795	62	3e-06	0	0		-10.1396			336.592	4719.63	12.795	62	-0.006494	0.026979	0.0815568		336.592	4719.63	12.795	62	1e-06	8e-06	0.030303		0.11186			336.592	4719.63	12.795	62	-0.383316	0.30518	2.10469		336.592
-2.50468			337.421	4719.06	12.795	62	0.433074	-0.786202	-9.14188		337.421	4719.06	12.795	62	-6e-06	1.3e-05	0.175676		-8.96621			337.421	4719.06	12.795	62	-0.007751	0.02824	0.0853688		337.421	4719.06	12.795	62	1e-06	7e-06	0.0265152		0.111884			337.421	4719.06	12.795	62	-0.381267	0.155684	1.07368		337.421
-1.66311			338.226	4718.45	12.795	62	0.383833	-0.682811	-7.93966		338.226	4718.45	12.795	62	-1.4e-05	2.5e-05	0.337838		-7.60182			338.226	4718.45	12.795	62	-0.008718	0.028923	0.0874335		338.226	4718.45	12.795	62	1e-06	7e-06	0.0265152		0.113949			338.226	4718.45	12.795	62	-0.350254	-0.081084	-0.5592		338.226
-1.47712			338.987	4717.75	12.795	62	0.286641	-0.486453	-5.65643		338.987	4717.75	12.795	62	-2.3e-05	4.2e-05	0.567568		-5.08886			338.987	4717.75	12.795	62	-0.010153	0.029895	0.0903718		338.987	4717.75	12.795	62	0	6e-06	0.0227273		0.113099			338.987	4717.75	12.795	62	-0.131404	-0.766114	-5.28354		338.987
-1.01831			339.708	4717.14	12.795	62	0.339755	-0.582762	-6.7763		339.708	4717.14	12.795	62	-1.6e-05	2.8e-05	0.378378		-6.39792			339.708	4717.14	12.795	62	-0.007973	0.026239	0.0793198		339.708	4717.14	12.795	62	1e-06	6e-06	0.0227273		0.102047			339.708	4717.14	12.795	62	-0.441123	-0.198047	-1.36584		339.708
-0.784688			340.54	4716.64	12.795	62	0.347397	-0.592231	-6.88641		340.54	4716.64	12.795	62	-1.4e-05	2.4e-05	0.324324		-6.56208			340.54	4716.64	12.795	62	-0.006475	0.023334	0.0705381		340.54	4716.64	12.795	62	1e-06	6e-06	0.0227273		0.0932654			340.54	4716.64	12.795	62	-0.632064	0.068729	0.473993		340.54
-0.853049			341.42	4716.27	12.795	62	0.363556	-0.621745	-7.22959		341.42	4716.27	12.795	62	-1.2e-05	1.6e-05	0.216216		-7.01338			341.42	4716.27	12.795	62	-0.003817	0.018534	0.0560278		341.42	4716.27	12.795	62	1e-06	6e-06	0.0227273		0.0787551			341.42	4716.27	12.795	62	-0.885933	0.569372	3.9267		341.42
-0.488877			342.374	4715.98	12.795	62	0.343201	-0.575702	-6.69421		342.374	4715.98	12.795	62	-1.7e-05	2.3e-05	0.310811		-6.3834			342.374	4715.98	12.795	62	-0.004341	0.01905	0.0575877		342.374	4715.98	12.795	62	1e-06	6e-06	0.0227273		0.0803149			342.374	4715.98	12.795	62	-1.03043	0.531998	3.66895		342.374
-0.589602			343.317	4715.73	12.795	62	0.338886	-0.564832	-6.56781		343.317	4715.73	12.795	62	-1.8e-05	2.2e-05	0.297297		-6.27052			343.317	4715.73	12.795	62	-0.003197	0.016796	0.0507739		343.317	4715.73	12.795	62	1e-06	6e-06	0.0227273		0.0735012			343.317	4715.73	12.795	62	-1.25111	0.818532	5.64505		343.317
-0.918146			344.28	4715.58	12.795	62	0.332295	-0.550966	-6.40658		344.28	4715.58	12.795	62	-2e-05	2.2e-05	0.297297		-6.10928			344.28	4715.58	12.795	62	-0.002156	0.014751	0.0445919		344.28	4715.58	12.795	62	1e-06	6e-06	0.0227273		0.0673192			344.28	4715.58	12.795	62	-1.46542	1.10135	7.59554		344.28
-1.81402			344.806	4715.53	12.795	62	0.32754	-0.545572	-6.34386		344.806	4715.53	12.795	62	-2e-05	1.9e-05	0.256757		-6.0871			344.806	4715.53	12.795	62	-0.000796	0.012227	0.0369619		344.806	4715.53	12.795	62	1e-06	6e-06	0.0227273		0.0596892			344.806	4715.53	12.795	62	-1.48706	1.29113	8.90437		344.806
-7.9416			333.275	4722.01	13.68	62	0.493252	-1.01305	-11.7797		333.275	4722.01	13.68	62	6.2e-05	-9e-05	-1.21622		-12.9959			333.275	4722.01	13.68	62	0.005825	0.008295	0.0250756		333.275	4722.01	13.68	62	4e-06	7e-06	0.0265152		0.0515907			333.275	4722.01	13.68	62	-0.303918	0.494101	3.40759		333.275
-6.63143			334.207	4721.57	13.68	62	0.508058	-1.03542	-12.0397		334.207	4721.57	13.68	62	4.9e-05	-7e-05	-0.945946		-12.9857			334.207	4721.57	13.68	62	-0.001093	0.020282	0.061312		334.207	4721.57	13.68	62	2e-06	8e-06	0.030303		0.091615			334.207	4721.57	13.68	62	-0.368525	0.493232	3.4016		334.207
-5.05947			335.075	4721.03	13.68	62	0.482345	-0.976544	-11.3552		335.075	4721.03	13.68	62	3.4e-05	-4.7e-05	-0.635135		-11.9903			335.075	4721.03	13.68	62	-0.005422	0.027108	0.0819468		335.075	4721.03	13.68	62	1e-06	8e-06	0.030303		0.11225			335.075	4721.03	13.68	62	-0.39583	0.40898	2.82055		335.075
-5.25358			335.902	4720.56	13.68	62	0.487494	-0.985087	-11.4545		335.902	4720.56	13.68	62	3.5e-05	-5.3e-05	-0.716216		-12.1707			335.902	4720.56	13.68	62	-0.001146	0.019172	0.0579565		335.902	4720.56	13.68	62	2e-06	7e-06	0.0265152		0.0844716			335.902	4720.56	13.68	62	-0.478138	0.603731	4.16366		335.902
-3.00375			336.803	4720.05	13.68	62	0.448337	-0.897428	-10.4352		336.803	4720.05	13.68	62	1.7e-05	-2.3e-05	-0.310811		-10.746			336.803	4720.05	13.68	62	-0.006177	0.02714	0.0820435		336.803	4720.05	13.68	62	1e-06	7e-06	0.0265152		0.108559			336.803	4720.05	13.68	62	-0.521213	0.450004	3.10348		336.803
-1.59465			337.631	4719.48	13.68	62	0.409164	-0.810217	-9.42113		337.631	4719.48	13.68	62	6e-06	-7e-06	-0.0945946		-9.51572			337.631	4719.48	13.68	62	-0.007395	0.028356	0.0857195		337.631	4719.48	13.68	62	1e-06	7e-06	0.0265152		0.112235			337.631	4719.48	13.68	62	-0.562993	0.35055	2.41759		337.631
-0.288973			338.436	4718.86	13.68	62	0.360223	-0.702501	-8.16862		338.436	4718.86	13.68	62	-4e-06	9e-06	0.121622		-8.04699			338.436	4718.86	13.68	62	-0.008381	0.029066	0.0878658		338.436	4718.86	13.68	62	1e-06	7e-06	0.0265152		0.114381			338.436	4718.86	13.68	62	-0.584297	0.168075	1.15914		338.436
0.54757			339.197	4718.17	13.68	62	0.26398	-0.499645	-5.80983		339.197	4718.17	13.68	62	-1.7e-05	3.2e-05	0.432432		-5.37739			339.197	4718.17	13.68	62	-0.009771	0.029956	0.0905562		339.197	4718.17	13.68	62	0	6e-06	0.0227273		0.113284			339.197	4718.17	13.68	62	-0.454937	-0.419014	-2.88975		339.197
1.05045			339.919	4717.56	13.68	62	0.320353	-0.601136	-6.98995		339.919	4717.56	13.68	62	-8e-06	1.5e-05	0.202703		-6.78725			339.919	4717.56	13.68	62	-0.007646	0.026358	0.0796796		339.919	4717.56	13.68	62	1e-06	6e-06	0.0227273		0.102407			339.919	4717.56	13.68	62	-0.755167	0.131164	0.904579		339.919
1.50139			340.75	4717.06	13.68	62	0.329722	-0.611725	-7.11308		340.75	4717.06	13.68	62	-7e-06	1.1e-05	0.148649		-6.96443			340.75	4717.06	13.68	62	-0.006159	0.023452	0.0708948		340.75	4717.06	13.68	62	1e-06	6e-06	0.0227273		0.0936221			340.75	4717.06	13.68	62	-0.962944	0.40898	2.82055		340.75
1.33353			341.631	4716.69	13.68	62	0.347484	-0.643349	-7.4808		341.631	4716.69	13.68	62	-4e-06	2e-06	0.027027		-7.45378			341.631	4716.69	13.68	62	-0.00348	0.018592	0.0562031		341.631	4716.69	13.68	62	1e-06	6e-06	0.0227273		0.0789304			341.631	4716.69	13.68	62	-1.197	0.879505	6.06555		341.631
2.23004			342.585	4716.39	13.68	62	0.326802	-0.594772	-6.91595		342.585	4716.39	13.68	62	-1e-05	1.1e-05	0.148649		-6.7673			342.585	4716.39	13.68	62	-0.004044	0.01917	0.0579504		342.585	4716.39	13.68	62	1e-06	6e-06	0.0227273		0.0806777			342.585	4716.39	13.68	62	-1.41759	0.913385	6.29921		342.585
2.17401			343.529	4716.15	13.68	62	0.323322	-0.584409	-6.79545		343.529	4716.15	13.68	62	-1.2e-05	1e-05	0.135135		-6.66032			343.529	4716.15	13.68	62	-0.002861	0.016837	0.0508978		343.529	4716.15	13.68	62	1e-06	5e-06	0.0189394		0.0698372			343.529	4716.15	13.68	62	-1.65823	1.21374	8.37062		343.529
1.82756			344.493	4716	13.68	62	0.316646	-0.569497	-6.62206		344.493	4716	13.68	62	-1.5e-05	1.1e-05	0.148649		-6.47341			344.493	4716	13.68	62	-0.001848	0.014828	0.0448247		344.493	4716	13.68	62	1e-06	5e-06	0.0189394		0.0637641			344.493	4716	13.68	62	-1.89219	1.49531	10.3125		344.493
0.359175			345.017	4715.95	13.68	62	0.311952	-0.564568	-6.56474		345.017	4715.95	13.68	62	-1.5e-05	7e-06	0.0945946		-6.47015			345.017	4715.95	13.68	62	-0.000314	0.011982	0.0362213		345.017	4715.95	13.68	62	1e-06	5e-06	0.0189394		0.0551607			345.017	4715.95	13.68	62	-1.84864	1.62844	11.2307		345.017
-8.21712			333.486	4722.43	14.56	62	0.453852	-1.02243	-11.8888		333.486	4722.43	14.56	62	8.2e-05	-0.000124	-1.67568		-13.5645			333.486	4722.43	14.56	62	0.006033	0.008095	0.024471		333.486	4722.43	14.56	62	4e-06	5e-06	0.0189394		0.0434104			333.486	4722.43	14.56	62	-0.332044	0.520291	3.58821		333.486
-6.70624			334.419	4721.99	14.56	62	0.468102	-1.04718	-12.1765		334.419	4721.99	14.56	62	7e-05	-0.000104	-1.40541		-13.5819			334.419	4721.99	14.56	62	-0.000927	0.020385	0.0616233		334.419	4721.99	14.56	62	3e-06	7e-06	0.0265152		0.0881385			334.419	4721.99	14.56	62	-0.424066	0.55217	3.80807		334.419
-4.84171			335.287	4721.45	14.56	62	0.442481	-0.987638	-11.4842		335.287	4721.45	14.56	62	5.4e-05	-7.8e-05	-1.05405		-12.5382			335.287	4721.45	14.56	62	-0.005256	0.027362	0.0827146		335.287	4721.45	14.56	62	2e-06	7e-06	0.0265152		0.10923			335.287	4721.45	14.56	62	-0.484171	0.507144	3.49754		335.287
-5.03625			336.114	4720.97	14.56	62	0.44807	-0.99625	-11.5843		336.114	4720.97	14.56	62	5.4e-05	-8.3e-05	-1.12162		-12.7059			336.114	4720.97	14.56	62	-0.000937	0.019287	0.0583041		336.114	4720.97	14.56	62	3e-06	6e-06	0.0227273		0.0810314			336.114	4720.97	14.56	62	-0.552379	0.681356	4.69901		336.114
-2.33657			337.016	4720.47	14.56	62	0.409104	-0.907318	-10.5502		337.016	4720.47	14.56	62	3.4e-05	-5e-05	-0.675676		-11.2259			337.016	4720.47	14.56	62	-0.00592	0.0273	0.0825272		337.016	4720.47	14.56	62	1e-06	7e-06	0.0265152		0.109042			337.016	4720.47	14.56	62	-0.651077	0.597597	4.12136		337.016
-0.537206			337.844	4719.89	14.56	62	0.37063	-0.817323	-9.50376		337.844	4719.89	14.56	62	2.1e-05	-3e-05	-0.405405		-9.90916			337.844	4719.89	14.56	62	-0.007144	0.028557	0.0863271		337.844	4719.89	14.56	62	1e-06	7e-06	0.0265152		0.112842			337.844	4719.89	14.56	62	-0.734162	0.545896	3.7648		337.844
1.21438			338.649	4719.28	14.56	62	0.323362	-0.707277	-8.22415		338.649	4719.28	14.56	62	8e-06	-1e-05	-0.135135		-8.35929			338.649	4719.28	14.56	62	-0.008098	0.02923	0.0883615		338.649	4719.28	14.56	62	1e-06	7e-06	0.0265152		0.114877			338.649	4719.28	14.56	62	-0.809453	0.428478	2.95502		338.649
2.72004			339.409	4718.59	14.56	62	0.229936	-0.500518	-5.81998		339.409	4718.59	14.56	62	-9e-06	1.9e-05	0.256757		-5.56322			339.409	4718.59	14.56	62	-0.009418	0.030017	0.0907406		339.409	4718.59	14.56	62	0	6e-06	0.0227273		0.113468			339.409	4718.59	14.56	62	-0.774992	-0.040784	-0.281269		339.409
3.22117			340.131	4717.98	14.56	62	0.288952	-0.605737	-7.04345		340.131	4717.98	14.56	62	1e-06	0	0		-7.04345			340.131	4717.98	14.56	62	-0.007373	0.026509	0.080136		340.131	4717.98	14.56	62	1e-06	6e-06	0.0227273		0.102863			340.131	4717.98	14.56	62	-1.05899	0.477273	3.29154		340.131
3.78317			340.962	4717.48	14.56	62	0.300961	-0.618902	-7.19653		340.962	4717.48	14.56	62	2e-06	-5e-06	-0.0675676		-7.2641			340.962	4717.48	14.56	62	-0.005875	0.023564	0.0712334		340.962	4717.48	14.56	62	1e-06	6e-06	0.0227273		0.0939606			340.962	4717.48	14.56	62	-1.2811	0.767543	5.2934		340.962
3.44858			341.843	4717.11	14.56	62	0.320018	-0.651653	-7.57736		341.843	4717.11	14.56	62	5e-06	-1.4e-05	-0.189189		-7.76655			341.843	4717.11	14.56	62	-0.003225	0.018728	0.0566143		341.843	4717.11	14.56	62	2e-06	5e-06	0.0189394		0.0755537			341.843	4717.11	14.56	62	-1.49043	1.19157	8.21771		341.843
4.70657			342.797	4716.81	14.56	62	0.299931	-0.602068	-7.00079		342.797	4716.81	14.56	62	-3e-06	-3e-06	-0.0405405		-7.04133			342.797	4716.81	14.56	62	-0.003756	0.019253	0.0582013		342.797	4716.81	14.56	62	1e-06	5e-06	0.0189394		0.0771407			342.797	4716.81	14.56	62	-1.7849	1.31288	9.05432		342.797
4.51925			343.741	4716.57	14.56	62	0.296955	-0.591042	-6.87258		343.741	4716.57	14.56	62	-5e-06	-3e-06	-0.0405405		-6.91312			343.741	4716.57	14.56	62	-0.002599	0.016954	0.0512515		343.741	4716.57	14.56	62	2e-06	5e-06	0.0189394		0.0701909			343.741	4716.57	14.56	62	-2.0443	1.61615	11.1458		343.741
3.86469			344.705	4716.42	14.56	62	0.290786	-0.576035	-6.69808		344.705	4716.42	14.56	62	-8e-06	-2e-06	-0.027027		-6.72511			344.705	4716.42	14.56	62	-0.001562	0.014894	0.0450242		344.705	4716.42	14.56	62	2e-06	5e-06	0.0189394		0.0639636			344.705	4716.42	14.56	62	-2.296	1.90335	13.1265		344.705
1.69449			345.228	4716.37	14.56	62	0.286542	-0.571723	-6.64794		345.228	4716.37	14.56	62	-9e-06	-6e-06	-0.0810811		-6.72902			345.228	4716.37	14.56	62	6e-05	0.011875	0.0358978		345.228	4716.37	14.56	62	2e-06	4e-06	0.0151515		0.0510493			345.228	4716.37	14.56	62	-2.19616	1.96565	13.5562		345.228
[truncated: 37 more columns]

## Sheet: CST Vettore 0-3.5ka
			Mean CST on the Vettore fault from 3.5ka to 0ka				Maximum CST on the Vettore fault
			4.62905	bars			15.5267	bars
			Effect of Leonessa earthquake on Vettore brittle zone					Mean CST (bars)	Max CST		Effect of Leonessa interseismic on Vettore brittle zone					Mean CST (bars)	Max CST					Effect of Mt Le Scalette earthquake on Vettore brittle zone					Mean CST (bars)	Max CST		Effect of Mt Le Scalette interseismic on Vettore brittle zone					Mean CST (bars)	Max CST					Effect of Laga earthquake on Vettore brittle zone					Mean CST (bars)	Max CST		Effect of Laga interseismic on Vettore brittle zone
TOTAL CST from nearby faults			Total slip 3.5ka - 0ka (m)	5.68	# of eqs	13.2093					Total slip 3.5ka - 0ka (m)	5.68	# of eqs	15351.4								Total slip 3.5ka - 0ka (m)	5.5	# of eqs	6.65054					Total slip 3.5ka - 0ka (m)	5.5	# of eqs	8333.33								Total slip 3.5ka - 0ka (m)	2.8	# of eqs	2.41379					Total slip 3.5ka - 0ka (m)
			Slip at cosmo site(m)	0.43				-1.82485	0.287131		Interseis slip @cosmo site(m)	0.00037				0.383626	1.6733					Slip at cosmo site(m)	0.827				1.31853	5.25261		Interseis slip @cosmo site(m)	0.00066				0.363333	1.4					Slip at cosmo site(m)	1.16				1.90058	10.7017		Interseis slip @cosmo site(m)
			X-center	Y-center	Z-center	dip	sig_reverse	el-rake-coul	Total CST		X-center	Y-center	Z-center	dip	sig_reverse	el-rake-coul	Total CST		3.5kyrs CST			X-center	Y-center	Z-center	dip	sig_reverse	el-rake-coul	Total CST		X-center	Y-center	Z-center	dip	sig_reverse	el-rake-coul	Total CST		3.5kyrs CST			X-center	Y-center	Z-center	dip	sig_reverse	el-rake-coul	Total CST		X-center
bars			(km)	(km)	(km)	(deg)	(bar)	(bar)	bars		(km)	(km)	(km)	(deg)	(bar)	(bar)	bars		bars			(km)	(km)	(km)	(deg)	(bar)	(bar)	bars		(km)	(km)	(km)	(deg)	(bar)	(bar)	bars		bars			(km)	(km)	(km)	(deg)	(bar)	(bar)	bars		(km)
6.13863			346.861	4761.51	0.44	63	0.037301	-0.066688	-0.880902		346.861	4761.51	0.44	63	-1.5e-05	2.8e-05	0.429838		-0.451064			346.861	4761.51	0.44	63	-0.438819	0.789802	5.25261		346.861	4761.51	0.44	63	-9.2e-05	0.000168	1.4		6.65261			346.861	4761.51	0.44	63	-0.114711	0.206486	0.498414		346.861
6.31575			347.533	4760.83	0.44	63	0.02655	-0.047434	-0.62657		347.533	4760.83	0.44	63	-1.3e-05	2.5e-05	0.383784		-0.242786			347.533	4760.83	0.44	63	-0.364121	0.654529	4.35297		347.533	4760.83	0.44	63	-8.6e-05	0.000158	1.31667		5.66964			347.533	4760.83	0.44	63	-0.12625	0.227105	0.548184		347.533
5.7544			348.174	4760.06	0.44	63	0.03024	-0.054009	-0.713421		348.174	4760.06	0.44	63	-1.4e-05	2.7e-05	0.414486		-0.298935			348.174	4760.06	0.44	63	-0.333323	0.598989	3.9836		348.174	4760.06	0.44	63	-8e-05	0.000147	1.225		5.2086			348.174	4760.06	0.44	63	-0.134688	0.24235	0.584983		348.174
5.84559			348.705	4759.27	0.44	63	0.015939	-0.0284	-0.375144		348.705	4759.27	0.44	63	-1.1e-05	2.1e-05	0.322378		-0.0527658			348.705	4759.27	0.44	63	-0.252868	0.454064	3.01977		348.705	4759.27	0.44	63	-7.1e-05	0.000132	1.1		4.11977			348.705	4759.27	0.44	63	-0.139001	0.250024	0.603506		348.705
5.76344			349.154	4758.39	0.44	63	0.014795	-0.026312	-0.347563		349.154	4758.39	0.44	63	-1.2e-05	2.2e-05	0.33773		-0.00983343			349.154	4758.39	0.44	63	-0.231192	0.415271	2.76178		349.154	4758.39	0.44	63	-6.7e-05	0.000123	1.025		3.78678			349.154	4758.39	0.44	63	-0.146636	0.263812	0.636788		349.154
5.67349			349.589	4757.49	0.44	63	0.01711	-0.030399	-0.40155		349.589	4757.49	0.44	63	-1.3e-05	2.3e-05	0.353081		-0.0484685			349.589	4757.49	0.44	63	-0.222596	0.399991	2.66016		349.589	4757.49	0.44	63	-6.4e-05	0.000118	0.983333		3.64349			349.589	4757.49	0.44	63	-0.157968	0.284285	0.686205		349.589
5.55157			350.024	4756.59	0.44	63	0.019596	-0.034784	-0.459472		350.024	4756.59	0.44	63	-1.4e-05	2.6e-05	0.399135		-0.0603372			350.024	4756.59	0.44	63	-0.211255	0.379741	2.52548		350.024	4756.59	0.44	63	-6.1e-05	0.000112	0.933333		3.45882			350.024	4756.59	0.44	63	-0.170471	0.306882	0.74075		350.024
5.41127			350.459	4755.69	0.44	63	0.022322	-0.039584	-0.522877		350.459	4755.69	0.44	63	-1.5e-05	2.8e-05	0.429838		-0.0930392			350.459	4755.69	0.44	63	-0.198532	0.356976	2.37408		350.459	4755.69	0.44	63	-5.8e-05	0.000106	0.883333		3.25742			350.459	4755.69	0.44	63	-0.184371	0.332019	0.801425		350.459
4.16203			350.988	4754.8	0.44	63	0.043293	-0.076953	-1.0165		350.988	4754.8	0.44	63	-2.1e-05	3.9e-05	0.598703		-0.417793			350.988	4754.8	0.44	63	-0.193481	0.348051	2.31473		350.988	4754.8	0.44	63	-5.5e-05	9.9e-05	0.825		3.13973			350.988	4754.8	0.44	63	-0.210441	0.379343	0.915656		350.988
0.418921			351.727	4754.04	0.44	63	0.074271	-0.132216	-1.74648		351.727	4754.04	0.44	63	-2.9e-05	5.4e-05	0.828973		-0.917508			351.727	4754.04	0.44	63	-0.146124	0.263439	1.75201		351.727	4754.04	0.44	63	-4.2e-05	7.5e-05	0.625		2.37701			351.727	4754.04	0.44	63	-0.204469	0.369528	0.891964		351.727
4.99342			352.088	4753.4	0.44	63	-0.00145	0.002959	0.0390863		352.088	4753.4	0.44	63	-7e-06	1.4e-05	0.214919		0.254005			352.088	4753.4	0.44	63	-0.100747	0.181208	1.20513		352.088	4753.4	0.44	63	-3.7e-05	7e-05	0.583333		1.78847			352.088	4753.4	0.44	63	-0.164971	0.297315	0.717657		352.088
4.46409			352.405	4752.38	0.44	63	0.041781	-0.073985	-0.97729		352.405	4752.38	0.44	63	-2.2e-05	4.1e-05	0.629405		-0.347885			352.405	4752.38	0.44	63	-0.147581	0.265456	1.76543		352.405	4752.38	0.44	63	-4.5e-05	8.2e-05	0.683333		2.44876			352.405	4752.38	0.44	63	-0.259702	0.468483	1.13082		352.405
1.55005			353.026	4751.53	0.44	63	0.074049	-0.131426	-1.73605		353.026	4751.53	0.44	63	-3.2e-05	5.9e-05	0.90573		-0.830316			353.026	4751.53	0.44	63	-0.124823	0.224741	1.49465		353.026	4751.53	0.44	63	-3.7e-05	6.7e-05	0.558333		2.05298			353.026	4751.53	0.44	63	-0.281609	0.509117	1.2289		353.026
3.10859			353.635	4750.79	0.44	63	0.062933	-0.111509	-1.47296		353.635	4750.79	0.44	63	-2.9e-05	5.4e-05	0.828973		-0.643983			353.635	4750.79	0.44	63	-0.121808	0.219113	1.45722		353.635	4750.79	0.44	63	-3.8e-05	6.8e-05	0.566667		2.02389			353.635	4750.79	0.44	63	-0.313055	0.565576	1.36518		353.635
3.82825			354.157	4749.96	0.44	63	0.057685	-0.102029	-1.34773		354.157	4749.96	0.44	63	-2.8e-05	5.2e-05	0.79827		-0.549462			354.157	4749.96	0.44	63	-0.112512	0.20234	1.34567		354.157	4749.96	0.44	63	-3.6e-05	6.5e-05	0.541667		1.88734			354.157	4749.96	0.44	63	-0.339206	0.61287	1.47934		354.157
5.18233			354.545	4749.09	0.44	63	0.038307	-0.067378	-0.890016		354.545	4749.09	0.44	63	-2.2e-05	4.1e-05	0.629405		-0.260611			354.545	4749.09	0.44	63	-0.099478	0.178907	1.18983		354.545	4749.09	0.44	63	-3.4e-05	6.2e-05	0.516667		1.7065			354.545	4749.09	0.44	63	-0.341316	0.616573	1.48828		354.545
5.62573			354.812	4748.15	0.44	63	0.030099	-0.05259	-0.694677		354.812	4748.15	0.44	63	-1.9e-05	3.6e-05	0.552649		-0.142029			354.812	4748.15	0.44	63	-0.089054	0.160243	1.0657		354.812	4748.15	0.44	63	-3.2e-05	5.8e-05	0.483333		1.54904			354.812	4748.15	0.44	63	-0.346935	0.626901	1.51321		354.812
5.13225			355.12	4747.17	0.44	63	0.053759	-0.094387	-1.24679		355.12	4747.17	0.44	63	-2.9e-05	5.4e-05	0.828973		-0.417813			355.12	4747.17	0.44	63	-0.089164	0.160431	1.06695		355.12	4747.17	0.44	63	-3.1e-05	5.6e-05	0.466667		1.53362			355.12	4747.17	0.44	63	-0.435422	0.78789	1.9018		355.12
5.82018			355.437	4746.24	0.44	63	0.045866	-0.08012	-1.05833		355.437	4746.24	0.44	63	-2.6e-05	4.9e-05	0.752216		-0.306113			355.437	4746.24	0.44	63	-0.081216	0.146176	0.97215		355.437	4746.24	0.44	63	-2.9e-05	5.3e-05	0.441667		1.41382			355.437	4746.24	0.44	63	-0.454667	0.822885	1.98627		355.437
5.97467			355.568	4745.33	0.44	63	0.011283	-0.018595	-0.245627		355.568	4745.33	0.44	63	-1.2e-05	2.4e-05	0.368432		0.122805			355.568	4745.33	0.44	63	-0.063982	0.115378	0.767326		355.568	4745.33	0.44	63	-2.5e-05	4.6e-05	0.383333		1.15066			355.568	4745.33	0.44	63	-0.340333	0.614765	1.48392		355.568
6.72747			355.66	4744.3	0.44	63	0.038311	-0.065999	-0.871801		355.66	4744.3	0.44	63	-2.5e-05	4.6e-05	0.706162		-0.165639			355.66	4744.3	0.44	63	-0.070307	0.126672	0.842438		355.66	4744.3	0.44	63	-2.7e-05	4.9e-05	0.408333		1.25077			355.66	4744.3	0.44	63	-0.505343	0.91489	2.20836		355.66
2.56139			356.102	4743.31	0.44	63	0.105102	-0.183822	-2.42816		356.102	4743.31	0.44	63	-5.4e-05	9.9e-05	1.51978		-0.908377			356.102	4743.31	0.44	63	-0.060844	0.109461	0.727975		356.102	4743.31	0.44	63	-2e-05	3.5e-05	0.291667		1.01964			356.102	4743.31	0.44	63	-0.731347	1.33626	3.22545		356.102
4.53151			356.654	4742.51	0.44	63	0.097258	-0.16966	-2.24109		356.654	4742.51	0.44	63	-5.2e-05	9.4e-05	1.44303		-0.798063			356.654	4742.51	0.44	63	-0.060415	0.108684	0.722808		356.654	4742.51	0.44	63	-2.1e-05	3.7e-05	0.308333		1.03114			356.654	4742.51	0.44	63	-0.820786	1.49862	3.61735		356.654
0.749465			357.287	4741.69	0.44	63	0.115491	-0.201607	-2.66309		357.287	4741.69	0.44	63	-6e-05	0.000109	1.6733		-0.989791			357.287	4741.69	0.44	63	-0.048202	0.086671	0.576409		357.287	4741.69	0.44	63	-1.5e-05	2.6e-05	0.216667		0.793076			357.287	4741.69	0.44	63	-0.847023	1.56064	3.76705		357.287
7.63301			357.741	4740.93	0.44	63	0.080135	-0.138909	-1.83489		357.741	4740.93	0.44	63	-4.5e-05	8.2e-05	1.25881		-0.57608			357.741	4740.93	0.44	63	-0.054098	0.097339	0.647357		357.741	4740.93	0.44	63	-2e-05	3.7e-05	0.308333		0.955691			357.741	4740.93	0.44	63	-0.97634	1.78215	4.30174		357.741
9.08758			357.978	4740	0.44	63	0.064132	-0.110196	-1.45561		357.978	4740	0.44	63	-3.8e-05	6.9e-05	1.05924		-0.396369			357.978	4740	0.44	63	-0.0494	0.088948	0.591553		357.978	4740	0.44	63	-2e-05	3.6e-05	0.3		0.891553			357.978	4740	0.44	63	-1.0113	1.8444	4.452		357.978
9.52258			358.216	4739	0.44	63	0.084611	-0.145578	-1.92298		358.216	4739	0.44	63	-5e-05	9e-05	1.38162		-0.541362			358.216	4739	0.44	63	-0.047446	0.085375	0.56779		358.216	4739	0.44	63	-1.8e-05	3.3e-05	0.275		0.84279			358.216	4739	0.44	63	-1.30062	2.38562	5.75839		358.216
11.1685			358.454	4738.05	0.44	63	0.075654	-0.129205	-1.70671		358.454	4738.05	0.44	63	-4.6e-05	8.4e-05	1.28951		-0.417194			358.454	4738.05	0.44	63	-0.043997	0.079206	0.526763		358.454	4738.05	0.44	63	-1.8e-05	3.2e-05	0.266667		0.79343			358.454	4738.05	0.44	63	-1.43202	2.62792	6.34327		358.454
12.6246			358.658	4737.07	0.44	63	0.08078	-0.137396	-1.81491		358.658	4737.07	0.44	63	-5.1e-05	9.2e-05	1.41232		-0.402581			358.658	4737.07	0.44	63	-0.041495	0.074692	0.496742		358.658	4737.07	0.44	63	-1.7e-05	3.1e-05	0.258333		0.755076			358.658	4737.07	0.44	63	-1.73064	3.19065	7.70156		358.658
14.4207			358.884	4736.09	0.44	63	0.086183	-0.145958	-1.928		358.884	4736.09	0.44	63	-5.7e-05	0.000102	1.56584		-0.362166			358.884	4736.09	0.44	63	-0.039088	0.070342	0.467813		358.884	4736.09	0.44	63	-1.6e-05	2.9e-05	0.241667		0.709479			358.884	4736.09	0.44	63	-2.12481	3.94398	9.51995		358.884
15.5267			359.013	4735.57	0.44	63	0.088737	-0.149897	-1.98003		359.013	4735.57	0.44	63	-6e-05	0.000107	1.64259		-0.33744			359.013	4735.57	0.44	63	-0.037822	0.06805	0.45257		359.013	4735.57	0.44	63	-1.5e-05	2.8e-05	0.233333		0.685903			359.013	4735.57	0.44	63	-2.37718	4.43357	10.7017		359.013
5.93915			346.464	4761.29	1.32	63	0.036433	-0.065227	-0.861603		346.464	4761.29	1.32	63	-1.3e-05	2.6e-05	0.399135		-0.462468			346.464	4761.29	1.32	63	-0.420896	0.771321	5.1297		346.464	4761.29	1.32	63	-7.9e-05	0.00015	1.25		6.3797			346.464	4761.29	1.32	63	-0.111879	0.204956	0.494721		346.464
6.23514			347.136	4760.61	1.32	63	0.025533	-0.045578	-0.602054		347.136	4760.61	1.32	63	-1.1e-05	2.3e-05	0.353081		-0.248973			347.136	4760.61	1.32	63	-0.357211	0.65312	4.3436		347.136	4760.61	1.32	63	-7.2e-05	0.00014	1.16667		5.51027			347.136	4760.61	1.32	63	-0.122013	0.223033	0.538356		347.136
5.63482			347.777	4759.84	1.32	63	0.029292	-0.052243	-0.690094		347.777	4759.84	1.32	63	-1.2e-05	2.4e-05	0.368432		-0.321661			347.777	4759.84	1.32	63	-0.326138	0.595393	3.95969		347.777	4759.84	1.32	63	-6.8e-05	0.000131	1.09167		5.05135			347.777	4759.84	1.32	63	-0.130252	0.238304	0.575217		347.777
5.8388			348.308	4759.05	1.32	63	0.014902	-0.026305	-0.347471		348.308	4759.05	1.32	63	-9e-06	1.9e-05	0.291676		-0.055795			348.308	4759.05	1.32	63	-0.255026	0.46539	3.0951		348.308	4759.05	1.32	63	-5.8e-05	0.000117	0.975		4.0701			348.308	4759.05	1.32	63	-0.133129	0.243246	0.587146		348.308
5.74188			348.757	4758.17	1.32	63	0.013779	-0.024151	-0.319018		348.757	4758.17	1.32	63	-9e-06	1.9e-05	0.291676		-0.0273422			348.757	4758.17	1.32	63	-0.232813	0.425137	2.82739		348.757	4758.17	1.32	63	-5.5e-05	0.00011	0.916667		3.74406			348.757	4758.17	1.32	63	-0.140069	0.25607	0.6181		348.757
5.64369			349.192	4757.27	1.32	63	0.016189	-0.028302	-0.37385		349.192	4757.27	1.32	63	-1e-05	2.1e-05	0.322378		-0.0514713			349.192	4757.27	1.32	63	-0.222161	0.405899	2.69945		349.192	4757.27	1.32	63	-5.3e-05	0.000106	0.883333		3.58278			349.192	4757.27	1.32	63	-0.15073	0.275822	0.665777		349.192
5.5073			349.627	4756.37	1.32	63	0.01876	-0.032712	-0.432103		349.627	4756.37	1.32	63	-1.1e-05	2.3e-05	0.353081		-0.0790216			349.627	4756.37	1.32	63	-0.209275	0.382554	2.54419		349.627	4756.37	1.32	63	-5.2e-05	0.000101	0.841667		3.38586			349.627	4756.37	1.32	63	-0.162427	0.297527	0.718169		349.627
5.36224			350.062	4755.47	1.32	63	0.021684	-0.037716	-0.498202		350.062	4755.47	1.32	63	-1.2e-05	2.5e-05	0.383784		-0.114418			350.062	4755.47	1.32	63	-0.195578	0.357692	2.37885		350.062	4755.47	1.32	63	-5e-05	9.6e-05	0.8		3.17885			350.062	4755.47	1.32	63	-0.175479	0.321788	0.77673		350.062
4.08401			350.591	4754.58	1.32	63	0.043179	-0.075856	-1.002		350.591	4754.58	1.32	63	-1.7e-05	3.5e-05	0.537297		-0.464708			350.591	4754.58	1.32	63	-0.186432	0.340994	2.2678		350.591	4754.58	1.32	63	-4.8e-05	9.1e-05	0.758333		3.02613			350.591	4754.58	1.32	63	-0.201534	0.37086	0.895179		350.591
0.349999			351.33	4753.83	1.32	63	0.075353	-0.133155	-1.75888		351.33	4753.83	1.32	63	-2.4e-05	4.8e-05	0.736865		-1.02202			351.33	4753.83	1.32	63	-0.137677	0.253042	1.68287		351.33	4753.83	1.32	63	-3.9e-05	7e-05	0.583333		2.2662			351.33	4753.83	1.32	63	-0.2001	0.371322	0.896294		351.33
5.00136			351.691	4753.18	1.32	63	-0.002202	0.005275	0.0696791		351.691	4753.18	1.32	63	-5e-06	1.2e-05	0.184216		0.253895			351.691	4753.18	1.32	63	-0.105404	0.193354	1.28591		351.691	4753.18	1.32	63	-3.1e-05	6.4e-05	0.533333		1.81924			351.691	4753.18	1.32	63	-0.155167	0.284816	0.687487		351.691
4.38622			352.008	4752.16	1.32	63	0.042176	-0.073194	-0.966842		352.008	4752.16	1.32	63	-1.8e-05	3.6e-05	0.552649		-0.414193			352.008	4752.16	1.32	63	-0.143043	0.261617	1.7399		352.008	4752.16	1.32	63	-4e-05	7.6e-05	0.633333		2.37323			352.008	4752.16	1.32	63	-0.246435	0.454492	1.09705		352.008
1.49375			352.629	4751.32	1.32	63	0.075824	-0.132731	-1.75328		352.629	4751.32	1.32	63	-2.6e-05	5.3e-05	0.813622		-0.939662			352.629	4751.32	1.32	63	-0.118601	0.217286	1.44507		352.629	4751.32	1.32	63	-3.5e-05	6.3e-05	0.525		1.97007			352.629	4751.32	1.32	63	-0.271068	0.503629	1.21566		352.629
3.03739			353.238	4750.57	1.32	63	0.064525	-0.112323	-1.48371		353.238	4750.57	1.32	63	-2.4e-05	4.8e-05	0.736865		-0.746844			353.238	4750.57	1.32	63	-0.117032	0.213961	1.42296		353.238	4750.57	1.32	63	-3.5e-05	6.4e-05	0.533333		1.95629			353.238	4750.57	1.32	63	-0.29839	0.553126	1.33513		353.238
3.75429			353.76	4749.74	1.32	63	0.059293	-0.102624	-1.35559		353.76	4749.74	1.32	63	-2.3e-05	4.6e-05	0.706162		-0.649429			353.76	4749.74	1.32	63	-0.108768	0.19875	1.3218		353.76	4749.74	1.32	63	-3.3e-05	6.1e-05	0.508333		1.83013			353.76	4749.74	1.32	63	-0.321327	0.595735	1.43798		353.76
5.09592			354.148	4748.87	1.32	63	0.039525	-0.067131	-0.886754		354.148	4748.87	1.32	63	-1.7e-05	3.6e-05	0.552649		-0.334105			354.148	4748.87	1.32	63	-0.097602	0.178471	1.18693		354.148	4748.87	1.32	63	-3.1e-05	5.8e-05	0.483333		1.67026			354.148	4748.87	1.32	63	-0.319741	0.592144	1.42931		354.148
5.51886			354.415	4747.93	1.32	63	0.031356	-0.052104	-0.688257		354.415	4747.93	1.32	63	-1.5e-05	3.1e-05	0.475892		-0.212366			354.415	4747.93	1.32	63	-0.087802	0.160835	1.06964		354.415	4747.93	1.32	63	-2.9e-05	5.4e-05	0.45		1.51964			354.415	4747.93	1.32	63	-0.322884	0.598231	1.44401		354.415
4.99314			354.723	4746.95	1.32	63	0.056589	-0.095759	-1.26491		354.723	4746.95	1.32	63	-2.3e-05	4.7e-05	0.721514		-0.543396			354.723	4746.95	1.32	63	-0.086399	0.158145	1.05175		354.723	4746.95	1.32	63	-2.8e-05	5.3e-05	0.441667		1.49342			354.723	4746.95	1.32	63	-0.40538	0.754953	1.8223		354.723
5.66007			355.04	4746.03	1.32	63	0.048862	-0.08139	-1.07511		355.04	4746.03	1.32	63	-2.1e-05	4.3e-05	0.660108		-0.414997			355.04	4746.03	1.32	63	-0.079052	0.144865	0.963431		355.04	4746.03	1.32	63	-2.7e-05	5e-05	0.416667		1.3801			355.04	4746.03	1.32	63	-0.420438	0.783209	1.8905		355.04
5.82641			355.171	4745.11	1.32	63	0.012945	-0.017885	-0.236248		355.171	4745.11	1.32	63	-9e-06	1.9e-05	0.291676		0.0554273			355.171	4745.11	1.32	63	-0.063711	0.117498	0.781426		355.171	4745.11	1.32	63	-2.3e-05	4.4e-05	0.366667		1.14809			355.171	4745.11	1.32	63	-0.314541	0.580667	1.40161		355.171
6.48313			355.263	4744.08	1.32	63	0.042391	-0.067795	-0.895525		355.263	4744.08	1.32	63	-2e-05	3.9e-05	0.598703		-0.296822			355.263	4744.08	1.32	63	-0.068376	0.125707	0.83602		355.263	4744.08	1.32	63	-2.5e-05	4.6e-05	0.383333		1.21935			355.263	4744.08	1.32	63	-0.462149	0.860847	2.07791		355.263
2.29625			355.705	4743.09	1.32	63	0.115206	-0.193404	-2.55473		355.705	4743.09	1.32	63	-4.6e-05	8.8e-05	1.35092		-1.20381			355.705	4743.09	1.32	63	-0.057749	0.105546	0.701938		355.705	4743.09	1.32	63	-1.8e-05	3.3e-05	0.275		0.976938			355.705	4743.09	1.32	63	-0.666162	1.28121	3.09258		355.705
4.23425			356.257	4742.3	1.32	63	0.10736	-0.178881	-2.36289		356.257	4742.3	1.32	63	-4.4e-05	8.4e-05	1.28951		-1.07338			356.257	4742.3	1.32	63	-0.057614	0.105326	0.700475		356.257	4742.3	1.32	63	-1.9e-05	3.5e-05	0.291667		0.992142			356.257	4742.3	1.32	63	-0.741791	1.42323	3.43537		356.257
0.518097			356.89	4741.47	1.32	63	0.128328	-0.214431	-2.83248		356.89	4741.47	1.32	63	-5.2e-05	9.8e-05	1.50443		-1.32805			356.89	4741.47	1.32	63	-0.045817	0.083565	0.555753		356.89	4741.47	1.32	63	-1.4e-05	2.5e-05	0.208333		0.764086			356.89	4741.47	1.32	63	-0.762458	1.50831	3.64075		356.89
7.20151			357.344	4740.71	1.32	63	0.090101	-0.147448	-1.94769		357.344	4740.71	1.32	63	-3.8e-05	7.2e-05	1.1053		-0.842388			357.344	4740.71	1.32	63	-0.052139	0.095417	0.634575		357.344	4740.71	1.32	63	-1.9e-05	3.5e-05	0.291667		0.926242			357.344	4740.71	1.32	63	-0.870633	1.66818	4.02665		357.344
8.57352			357.581	4739.78	1.32	63	0.073788	-0.11783	-1.55645		357.581	4739.78	1.32	63	-3.2e-05	6e-05	0.921081		-0.635371			357.581	4739.78	1.32	63	-0.047913	0.087885	0.584483		357.581	4739.78	1.32	63	-1.8e-05	3.4e-05	0.283333		0.867816			357.581	4739.78	1.32	63	-0.893681	1.70518	4.11595		357.581
8.86236			357.819	4738.78	1.32	63	0.097924	-0.157259	-2.07728		357.819	4738.78	1.32	63	-4.3e-05	7.9e-05	1.21276		-0.864525			357.819	4738.78	1.32	63	-0.045652	0.083559	0.555713		357.819	4738.78	1.32	63	-1.7e-05	3.2e-05	0.266667		0.822379			357.819	4738.78	1.32	63	-1.12742	2.19379	5.29535		357.819
10.3323			358.057	4737.84	1.32	63	0.089588	-0.141148	-1.86447		358.057	4737.84	1.32	63	-4e-05	7.3e-05	1.12065		-0.743818			358.057	4737.84	1.32	63	-0.042467	0.077848	0.517732		358.057	4737.84	1.32	63	-1.7e-05	3.1e-05	0.258333		0.776065			358.057	4737.84	1.32	63	-1.22667	2.38724	5.7623		358.057
11.542			358.261	4736.85	1.32	63	0.097276	-0.151887	-2.00632		358.261	4736.85	1.32	63	-4.4e-05	8.1e-05	1.24346		-0.762862			358.261	4736.85	1.32	63	-0.039964	0.073226	0.486993		358.261	4736.85	1.32	63	-1.6e-05	2.9e-05	0.241667		0.728659			358.261	4736.85	1.32	63	-1.44834	2.86027	6.9041		358.261
12.9962			358.487	4735.87	1.32	63	0.105651	-0.163478	-2.15943		358.487	4735.87	1.32	63	-5e-05	9e-05	1.38162		-0.777809			358.487	4735.87	1.32	63	-0.037565	0.068771	0.457365		358.487	4735.87	1.32	63	-1.5e-05	2.7e-05	0.225		0.682365			358.487	4735.87	1.32	63	-1.72284	3.47877	8.39702		358.487
13.839			358.616	4735.35	1.32	63	0.109936	-0.169209	-2.23513		358.616	4735.35	1.32	63	-5.3e-05	9.5e-05	1.45838		-0.776754			358.616	4735.35	1.32	63	-0.036309	0.066433	0.441816		358.616	4735.35	1.32	63	-1.4e-05	2.6e-05	0.216667		0.658482			358.616	4735.35	1.32	63	-1.88612	3.87061	9.34284		358.616
5.63228			346.065	4761.07	2.205	63	0.035711	-0.063901	-0.844088		346.065	4761.07	2.205	63	-1e-05	2.3e-05	0.353081		-0.491007			346.065	4761.07	2.205	63	-0.396437	0.739348	4.91707		346.065	4761.07	2.205	63	-6.8e-05	0.000133	1.10833		6.0254			346.065	4761.07	2.205	63	-0.108411	0.202357	0.488448		346.065
6.01907			346.737	4760.39	2.205	63	0.024666	-0.043856	-0.579307		346.737	4760.39	2.205	63	-8e-06	2e-05	0.307027		-0.27228			346.737	4760.39	2.205	63	-0.341692	0.636481	4.23294		346.737	4760.39	2.205	63	-5.8e-05	0.000122	1.01667		5.24961			346.737	4760.39	2.205	63	-0.117284	0.218052	0.526332		346.737
5.46481			347.378	4759.62	2.205	63	0.028625	-0.050836	-0.671508		347.378	4759.62	2.205	63	-9e-06	2.2e-05	0.33773		-0.333778			347.378	4759.62	2.205	63	-0.312392	0.58011	3.85805		347.378	4759.62	2.205	63	-5.6e-05	0.000116	0.966667		4.82471			347.378	4759.62	2.205	63	-0.125233	0.233211	0.562923		347.378
5.74827			347.908	4758.83	2.205	63	0.014083	-0.02445	-0.322967		347.908	4758.83	2.205	63	-7e-06	1.7e-05	0.260973		-0.0619945			347.908	4758.83	2.205	63	-0.249549	0.464398	3.0885		347.908	4758.83	2.205	63	-4.5e-05	0.000101	0.841667		3.93017			347.908	4758.83	2.205	63	-0.126992	0.235824	0.56923		347.908
5.6421			348.357	4757.95	2.205	63	0.013038	-0.022318	-0.294805		348.357	4757.95	2.205	63	-7e-06	1.7e-05	0.260973		-0.0338322			348.357	4757.95	2.205	63	-0.227908	0.424562	2.82357		348.357	4757.95	2.205	63	-4.3e-05	9.6e-05	0.8		3.62357			348.357	4757.95	2.205	63	-0.133312	0.24777	0.598066		348.357
5.52945			348.792	4757.05	2.205	63	0.01554	-0.026512	-0.350205		348.792	4757.05	2.205	63	-7e-06	1.8e-05	0.276324		-0.0738807			348.792	4757.05	2.205	63	-0.216222	0.402883	2.67939		348.792	4757.05	2.205	63	-4.3e-05	9.3e-05	0.775		3.45439			348.792	4757.05	2.205	63	-0.143222	0.266633	0.643597		348.792
5.39223			349.227	4756.15	2.205	63	0.018235	-0.030997	-0.409449		349.227	4756.15	2.205	63	-8e-06	2e-05	0.307027		-0.102422			349.227	4756.15	2.205	63	-0.202745	0.377923	2.51339		349.227	4756.15	2.205	63	-4.3e-05	8.9e-05	0.741667		3.25506			349.227	4756.15	2.205	63	-0.154065	0.287327	0.693548		349.227
5.23728			349.662	4755.25	2.205	63	0.021366	-0.036201	-0.47819		349.662	4755.25	2.205	63	-9e-06	2.1e-05	0.322378		-0.155812			349.662	4755.25	2.205	63	-0.188785	0.352059	2.34138		349.662	4755.25	2.205	63	-4.2e-05	8.6e-05	0.716667		3.05805			349.662	4755.25	2.205	63	-0.166176	0.310514	0.749517		349.662
3.95828			350.192	4754.36	2.205	63	0.043487	-0.075269	-0.994251		350.192	4754.36	2.205	63	-1.3e-05	3.1e-05	0.475892		-0.518359			350.192	4754.36	2.205	63	-0.1773	0.330073	2.19517		350.192	4754.36	2.205	63	-4.3e-05	8.2e-05	0.683333		2.8785			350.192	4754.36	2.205	63	-0.191494	0.360235	0.869533		350.192
0.263125			350.931	4753.6	2.205	63	0.077166	-0.135138	-1.78508		350.931	4753.6	2.205	63	-1.9e-05	4.3e-05	0.660108		-1.12497			350.931	4753.6	2.205	63	-0.12908	0.241514	1.6062		350.931	4753.6	2.205	63	-3.6e-05	6.5e-05	0.541667		2.14787			350.931	4753.6	2.205	63	-0.193114	0.368868	0.890371		350.931
4.94762			351.291	4752.96	2.205	63	-0.002596	0.007219	0.095358		351.291	4752.96	2.205	63	-3e-06	9e-06	0.138162		0.23352			351.291	4752.96	2.205	63	-0.10681	0.200822	1.33558		351.291	4752.96	2.205	63	-2.5e-05	5.7e-05	0.475		1.81058			351.291	4752.96	2.205	63	-0.146207	0.272938	0.658816		351.291
4.28501			351.609	4751.94	2.205	63	0.043143	-0.073118	-0.965838		351.609	4751.94	2.205	63	-1.3e-05	3.2e-05	0.491243		-0.474595			351.609	4751.94	2.205	63	-0.136832	0.254881	1.6951		351.609	4751.94	2.205	63	-3.6e-05	7e-05	0.583333		2.27843			351.609	4751.94	2.205	63	-0.232013	0.438038	1.05733		351.609
1.37074			352.23	4751.1	2.205	63	0.078557	-0.135411	-1.78868		352.23	4751.1	2.205	63	-2.1e-05	4.6e-05	0.706162		-1.08252			352.23	4751.1	2.205	63	-0.111906	0.208605	1.38734		352.23	4751.1	2.205	63	-3.2e-05	5.8e-05	0.483333		1.87067			352.23	4751.1	2.205	63	-0.257392	0.492708	1.1893		352.23
2.92944			352.839	4750.35	2.205	63	0.066865	-0.114117	-1.50741		352.839	4750.35	2.205	63	-1.9e-05	4.2e-05	0.644757		-0.862649			352.839	4750.35	2.205	63	-0.11144	0.207255	1.37836		352.839	4750.35	2.205	63	-3.1e-05	5.9e-05	0.491667		1.87003			352.839	4750.35	2.205	63	-0.281174	0.535909	1.29357		352.839
3.62729			353.361	4749.52	2.205	63	0.061934	-0.104678	-1.38272		353.361	4749.52	2.205	63	-1.8e-05	4e-05	0.614054		-0.768669			353.361	4749.52	2.205	63	-0.10406	0.19346	1.28661		353.361	4749.52	2.205	63	-3e-05	5.7e-05	0.475		1.76161			353.361	4749.52	2.205	63	-0.301266	0.574254	1.38613		353.361
4.93878			353.749	4748.65	2.205	63	0.041541	-0.067897	-0.896872		353.749	4748.65	2.205	63	-1.3e-05	3e-05	0.460541		-0.436331			353.749	4748.65	2.205	63	-0.094502	0.176077	1.17101		353.749	4748.65	2.205	63	-2.7e-05	5.3e-05	0.441667		1.61267			353.749	4748.65	2.205	63	-0.297345	0.56509	1.36401		353.749
5.36291			354.016	4747.71	2.205	63	0.033481	-0.052714	-0.696315		354.016	4747.71	2.205	63	-1.1e-05	2.6e-05	0.399135		-0.29718			354.016	4747.71	2.205	63	-0.08535	0.159561	1.06117		354.016	4747.71	2.205	63	-2.5e-05	5e-05	0.416667		1.47783			354.016	4747.71	2.205	63	-0.299064	0.568289	1.37173		354.016
4.78902			354.323	4746.73	2.205	63	0.060685	-0.098887	-1.30623		354.323	4746.73	2.205	63	-1.8e-05	4e-05	0.614054		-0.692174			354.323	4746.73	2.205	63	-0.082835	0.154523	1.02766		354.323	4746.73	2.205	63	-2.6e-05	4.9e-05	0.408333		1.436			354.323	4746.73	2.205	63	-0.373855	0.71767	1.73231		354.323
5.44944			354.64	4745.81	2.205	63	0.053114	-0.084353	-1.11424		354.64	4745.81	2.205	63	-1.6e-05	3.6e-05	0.552649		-0.561596			354.64	4745.81	2.205	63	-0.076068	0.142226	0.94588		354.64	4745.81	2.205	63	-2.4e-05	4.7e-05	0.391667		1.33755			354.64	4745.81	2.205	63	-0.385873	0.740439	1.78727		354.64
5.65369			354.772	4744.89	2.205	63	0.015589	-0.018322	-0.242021		354.772	4744.89	2.205	63	-5e-06	1.5e-05	0.23027		-0.0117506			354.772	4744.89	2.205	63	-0.062424	0.118106	0.785469		354.772	4744.89	2.205	63	-2e-05	4.1e-05	0.341667		1.12714			354.772	4744.89	2.205	63	-0.292451	0.549663	1.32677		354.772
6.22206			354.863	4743.86	2.205	63	0.047966	-0.071596	-0.945733		354.863	4743.86	2.205	63	-1.5e-05	3.3e-05	0.506595		-0.439139			354.863	4743.86	2.205	63	-0.065706	0.123562	0.821755		354.863	4743.86	2.205	63	-2.2e-05	4.3e-05	0.358333		1.18009			354.863	4743.86	2.205	63	-0.42173	0.807159	1.94831		354.863
1.92714			355.306	4742.87	2.205	63	0.128169	-0.20737	-2.73921		355.306	4742.87	2.205	63	-3.9e-05	7.8e-05	1.19741		-1.54181			355.306	4742.87	2.205	63	-0.054612	0.101414	0.674458		355.306	4742.87	2.205	63	-1.7e-05	3.1e-05	0.258333		0.932792			355.306	4742.87	2.205	63	-0.59103	1.2028	2.9033		355.306
3.80545			355.858	4742.07	2.205	63	0.120265	-0.192352	-2.54084		355.858	4742.07	2.205	63	-3.7e-05	7.3e-05	1.12065		-1.42019			355.858	4742.07	2.205	63	-0.054649	0.101606	0.675735		355.858	4742.07	2.205	63	-1.8e-05	3.3e-05	0.275		0.950735			355.858	4742.07	2.205	63	-0.655162	1.3262	3.20118		355.858
0.0940717			356.492	4741.24	2.205	63	0.144671	-0.232709	-3.07392		356.492	4741.24	2.205	63	-4.5e-05	8.7e-05	1.33557		-1.73836			356.492	4741.24	2.205	63	-0.043495	0.080426	0.534877		356.492	4741.24	2.205	63	-1.3e-05	2.4e-05	0.2		0.734877			356.492	4741.24	2.205	63	-0.657019	1.40947	3.40216		356.492
6.65242			356.944	4740.49	2.205	63	0.102888	-0.160178	-2.11584		356.944	4740.49	2.205	63	-3.2e-05	6.2e-05	0.951784		-1.16406			356.944	4740.49	2.205	63	-0.049859	0.092944	0.618128		356.944	4740.49	2.205	63	-1.8e-05	3.3e-05	0.275		0.893128			356.944	4740.49	2.205	63	-0.76346	1.53804	3.7125		356.944
7.98283			357.181	4739.56	2.205	63	0.086161	-0.129411	-1.70943		357.181	4739.56	2.205	63	-2.7e-05	5.1e-05	0.782919		-0.92651			357.181	4739.56	2.205	63	-0.046046	0.08621	0.573343		357.181	4739.56	2.205	63	-1.7e-05	3.3e-05	0.275		0.848343			357.181	4739.56	2.205	63	-0.784349	1.5621	3.77058		357.181
8.07035			357.42	4738.56	2.205	63	0.11485	-0.174438	-2.3042		357.42	4738.56	2.205	63	-3.7e-05	6.9e-05	1.05924		-1.24496			357.42	4738.56	2.205	63	-0.043606	0.081307	0.540736		357.42	4738.56	2.205	63	-1.6e-05	3e-05	0.25		0.790736			357.42	4738.56	2.205	63	-0.961474	1.98334	4.78736		357.42
9.43137			357.658	4737.62	2.205	63	0.10715	-0.158559	-2.09445		357.658	4737.62	2.205	63	-3.5e-05	6.4e-05	0.982486		-1.11197			357.658	4737.62	2.205	63	-0.04066	0.076029	0.505634		357.658	4737.62	2.205	63	-1.5e-05	2.9e-05	0.241667		0.747301			357.658	4737.62	2.205	63	-1.04444	2.14205	5.17047		357.658
10.4125			357.862	4736.63	2.205	63	0.118011	-0.172893	-2.2838		357.862	4736.63	2.205	63	-4e-05	7.1e-05	1.08995		-1.19385			357.862	4736.63	2.205	63	-0.0382	0.071366	0.474623		357.862	4736.63	2.205	63	-1.5e-05	2.8e-05	0.233333		0.707956			357.862	4736.63	2.205	63	-1.20844	2.52911	6.10476		357.862
11.4808			358.088	4735.65	2.205	63	0.130069	-0.188753	-2.4933		358.088	4735.65	2.205	63	-4.5e-05	7.9e-05	1.21276		-1.28054			358.088	4735.65	2.205	63	-0.035854	0.066875	0.444755		358.088	4735.65	2.205	63	-1.4e-05	2.6e-05	0.216667		0.661422			358.088	4735.65	2.205	63	-1.39694	3.01515	7.27794		358.088
12.0716			358.216	4735.13	2.205	63	0.136456	-0.196937	-2.6014		358.216	4735.13	2.205	63	-4.9e-05	8.4e-05	1.28951		-1.31189			358.216	4735.13	2.205	63	-0.034634	0.064527	0.42914		358.216	4735.13	2.205	63	-1.3e-05	2.5e-05	0.208333		0.637473			358.216	4735.13	2.205	63	-1.49904	3.30853	7.98611		358.216
5.28155			345.67	4760.85	3.09	63	0.035218	-0.062907	-0.830958		345.67	4760.85	3.09	63	-7e-06	2e-05	0.307027		-0.523931			345.67	4760.85	3.09	63	-0.369872	0.698321	4.64421		345.67	4760.85	3.09	63	-5.9e-05	0.000118	0.983333		5.62755			345.67	4760.85	3.09	63	-0.104342	0.198666	0.479539		345.67
5.72834			346.342	4760.17	3.09	63	0.024026	-0.042455	-0.560801		346.342	4760.17	3.09	63	-6e-06	1.8e-05	0.276324		-0.284477			346.342	4760.17	3.09	63	-0.321388	0.608179	4.04472		346.342	4760.17	3.09	63	-4.7e-05	0.000105	0.875		4.91972			346.342	4760.17	3.09	63	-0.112171	0.212272	0.512381		346.342
5.22808			346.983	4759.4	3.09	63	0.028052	-0.049509	-0.653979		346.983	4759.4	3.09	63	-7e-06	1.9e-05	0.291676		-0.362304			346.983	4759.4	3.09	63	-0.294544	0.555145	3.69202		346.983	4759.4	3.09	63	-4.6e-05	0.000101	0.841667		4.53368			346.983	4759.4	3.09	63	-0.119739	0.227147	0.548286		346.983
5.55362			347.514	4758.62	3.09	63	0.013479	-0.022882	-0.302255		347.514	4758.62	3.09	63	-5e-06	1.5e-05	0.23027		-0.071985			347.514	4758.62	3.09	63	-0.238491	0.45251	3.00944		347.514	4758.62	3.09	63	-3.4e-05	8.5e-05	0.708333		3.71777			347.514	4758.62	3.09	63	-0.120748	0.227964	0.550258		347.514
5.45384			347.963	4757.73	3.09	63	0.012496	-0.020735	-0.273895		347.963	4757.73	3.09	63	-4e-06	1.4e-05	0.214919		-0.058976			347.963	4757.73	3.09	63	-0.217894	0.414254	2.75501		347.963	4757.73	3.09	63	-3.3e-05	8.1e-05	0.675		3.43001			347.963	4757.73	3.09	63	-0.126487	0.239041	0.576996		347.963
5.36853			348.398	4756.83	3.09	63	0.015135	-0.025045	-0.330827		348.398	4756.83	3.09	63	-5e-06	1.6e-05	0.245622		-0.0852054			348.398	4756.83	3.09	63	-0.206082	0.391837	2.60593		348.398	4756.83	3.09	63	-3.4e-05	8e-05	0.666667		3.2726			348.398	4756.83	3.09	63	-0.135653	0.256986	0.620311		348.398
5.21948			348.833	4755.93	3.09	63	0.018025	-0.029729	-0.392699		348.833	4755.93	3.09	63	-5e-06	1.7e-05	0.260973		-0.131726			348.833	4755.93	3.09	63	-0.192778	0.3667	2.43875		348.833	4755.93	3.09	63	-3.4e-05	7.8e-05	0.65		3.08875			348.833	4755.93	3.09	63	-0.145667	0.276667	0.667817		348.833
5.07512			349.268	4755.03	3.09	63	0.021349	-0.035101	-0.46366		349.268	4755.03	3.09	63	-6e-06	1.8e-05	0.276324		-0.187335			349.268	4755.03	3.09	63	-0.179087	0.340843	2.26679		349.268	4755.03	3.09	63	-3.4e-05	7.5e-05	0.625		2.89179			349.268	4755.03	3.09	63	-0.156774	0.298596	0.720749		349.268
3.78312			349.797	4754.14	3.09	63	0.044254	-0.075392	-0.995876		349.797	4754.14	3.09	63	-9e-06	2.6e-05	0.399135		-0.596741			349.797	4754.14	3.09	63	-0.166814	0.316015	2.10167		349.797	4754.14	3.09	63	-3.8e-05	7.5e-05	0.625		2.72667			349.797	4754.14	3.09	63	-0.180712	0.347895	0.839747		349.797
0.166841			350.536	4753.39	3.09	63	0.079463	-0.137892	-1.82146		350.536	4753.39	3.09	63	-1.4e-05	3.7e-05	0.568		-1.25346			350.536	4753.39	3.09	63	-0.121103	0.229999	1.52962		350.536	4753.39	3.09	63	-3.5e-05	6.1e-05	0.508333		2.03795			350.536	4753.39	3.09	63	-0.184088	0.362691	0.875461		350.536
4.87268			350.897	4752.75	3.09	63	-0.002694	0.008812	0.1164		350.897	4752.75	3.09	63	-1e-06	7e-06	0.107459		0.22386			350.897	4752.75	3.09	63	-0.105178	0.203417	1.35283		350.897	4752.75	3.09	63	-1.8e-05	4.9e-05	0.408333		1.76117			350.897	4752.75	3.09	63	-0.138233	0.261901	0.632175		350.897
4.12513			351.214	4751.72	3.09	63	0.044675	-0.073921	-0.976445		351.214	4751.72	3.09	63	-1e-05	2.7e-05	0.414486		-0.561958			351.214	4751.72	3.09	63	-0.129359	0.245626	1.63355		351.214	4751.72	3.09	63	-3.2e-05	6.3e-05	0.525		2.15855			351.214	4751.72	3.09	63	-0.217139	0.419998	1.01379		351.214
1.25951			351.835	4750.88	3.09	63	0.081948	-0.139167	-1.8383		351.835	4750.88	3.09	63	-1.6e-05	4e-05	0.614054		-1.22424			351.835	4750.88	3.09	63	-0.105185	0.199319	1.32558		351.835	4750.88	3.09	63	-3e-05	5.4e-05	0.45		1.77558			351.835	4750.88	3.09	63	-0.24153	0.477273	1.15204		351.835
2.77897			352.444	4750.13	3.09	63	0.070044	-0.117292	-1.54935		352.444	4750.13	3.09	63	-1.4e-05	3.6e-05	0.552649		-0.996697			352.444	4750.13	3.09	63	-0.105231	0.199152	1.32447		352.444	4750.13	3.09	63	-2.9e-05	5.5e-05	0.458333		1.7828			352.444	4750.13	3.09	63	-0.262429	0.51503	1.24318		352.444
3.46232			352.966	4749.3	3.09	63	0.065192	-0.107705	-1.42271		352.966	4749.3	3.09	63	-1.3e-05	3.4e-05	0.521946		-0.900762			352.966	4749.3	3.09	63	-0.098638	0.186738	1.24191		352.966	4749.3	3.09	63	-2.7e-05	5.2e-05	0.433333		1.67524			352.966	4749.3	3.09	63	-0.279992	0.549289	1.32587		352.966
4.78394			353.354	4748.44	3.09	63	0.044241	-0.069716	-0.9209		353.354	4748.44	3.09	63	-9e-06	2.5e-05	0.383784		-0.537116			353.354	4748.44	3.09	63	-0.090341	0.171838	1.14282		353.354	4748.44	3.09	63	-2.4e-05	4.9e-05	0.408333		1.55115			353.354	4748.44	3.09	63	-0.27538	0.536991	1.29619		353.354
5.18099			353.621	4747.5	3.09	63	0.036298	-0.054365	-0.718124		353.621	4747.5	3.09	63	-7e-06	2.1e-05	0.322378		-0.395745			353.621	4747.5	3.09	63	-0.081815	0.156457	1.04052		353.621	4747.5	3.09	63	-2.2e-05	4.6e-05	0.383333		1.42386			353.621	4747.5	3.09	63	-0.276646	0.538569	1.29999		353.621
4.56873			353.929	4746.51	3.09	63	0.065763	-0.103621	-1.36876		353.929	4746.51	3.09	63	-1.4e-05	3.4e-05	0.521946		-0.846815			353.929	4746.51	3.09	63	-0.078601	0.149662	0.995334		353.929	4746.51	3.09	63	-2.3e-05	4.5e-05	0.375		1.37033			353.929	4746.51	3.09	63	-0.342834	0.678327	1.63734		353.929
5.19033			354.246	4745.59	3.09	63	0.058362	-0.088925	-1.17464		354.246	4745.59	3.09	63	-1.2e-05	3e-05	0.460541		-0.714097			354.246	4745.59	3.09	63	-0.072368	0.138323	0.919923		354.246	4745.59	3.09	63	-2.2e-05	4.3e-05	0.358333		1.27826			354.246	4745.59	3.09	63	-0.353257	0.697402	1.68338		354.246
5.46454			354.377	4744.67	3.09	63	0.018992	-0.01982	-0.261808		354.377	4744.67	3.09	63	-3e-06	1.1e-05	0.168865		-0.0929435			354.377	4744.67	3.09	63	-0.060172	0.117161	0.779184		354.377	4744.67	3.09	63	-1.8e-05	3.8e-05	0.316667		1.09585			354.377	4744.67	3.09	63	-0.274851	0.523096	1.26265		354.377
5.92196			354.469	4743.64	3.09	63	0.054723	-0.077322	-1.02137		354.469	4743.64	3.09	63	-1.2e-05	2.7e-05	0.414486		-0.606883			354.469	4743.64	3.09	63	-0.062384	0.120287	0.799974		354.469	4743.64	3.09	63	-2e-05	4e-05	0.333333		1.13331			354.469	4743.64	3.09	63	-0.386866	0.757587	1.82866		354.469
1.49861			354.911	4742.65	3.09	63	0.143306	-0.225288	-2.9759		354.911	4742.65	3.09	63	-3.3e-05	6.8e-05	1.04389		-1.93201			354.911	4742.65	3.09	63	-0.051566	0.097264	0.646859		354.911	4742.65	3.09	63	-1.6e-05	3e-05	0.25		0.896859			354.911	4742.65	3.09	63	-0.515404	1.11131	2.68247		354.911
3.3106			355.463	4741.86	3.09	63	0.135593	-0.210186	-2.77641		355.463	4741.86	3.09	63	-3.2e-05	6.4e-05	0.982486		-1.79392			355.463	4741.86	3.09	63	-0.051562	0.097544	0.648721		355.463	4741.86	3.09	63	-1.7e-05	3.1e-05	0.258333		0.907054			355.463	4741.86	3.09	63	-0.571781	1.22024	2.94541		355.463
-0.473892			356.096	4741.03	3.09	63	0.163882	-0.25623	-3.38462		356.096	4741.03	3.09	63	-3.9e-05	7.6e-05	1.1667		-2.21792			356.096	4741.03	3.09	63	-0.041297	0.077339	0.514346		356.096	4741.03	3.09	63	-1.2e-05	2.2e-05	0.183333		0.69768			356.096	4741.03	3.09	63	-0.548475	1.28287	3.09659		356.096
6.09065			356.55	4740.28	3.09	63	0.117899	-0.176874	-2.33638		356.55	4740.28	3.09	63	-2.7e-05	5.4e-05	0.828973		-1.50741			356.55	4740.28	3.09	63	-0.047316	0.089975	0.598383		356.55	4740.28	3.09	63	-1.6e-05	3.1e-05	0.258333		0.856716			356.55	4740.28	3.09	63	-0.669284	1.40878	3.4005		356.55
7.40183			356.787	4739.34	3.09	63	0.100631	-0.144688	-1.91123		356.787	4739.34	3.09	63	-2.3e-05	4.4e-05	0.675459		-1.23577			356.787	4739.34	3.09	63	-0.043845	0.08395	0.558313		356.787	4739.34	3.09	63	-1.6e-05	3.1e-05	0.258333		0.816647			356.787	4739.34	3.09	63	-0.698038	1.43352	3.46022		356.787
7.28792			357.025	4738.34	3.09	63	0.134573	-0.196738	-2.59877		357.025	4738.34	3.09	63	-3.3e-05	6.1e-05	0.936432		-1.66234			357.025	4738.34	3.09	63	-0.041354	0.078662	0.523145		357.025	4738.34	3.09	63	-1.5e-05	2.8e-05	0.233333		0.756478			357.025	4738.34	3.09	63	-0.831011	1.78898	4.31824		357.025
8.58756			357.263	4737.4	3.09	63	0.127509	-0.181106	-2.39228		357.263	4737.4	3.09	63	-3.2e-05	5.6e-05	0.859676		-1.53261			357.263	4737.4	3.09	63	-0.038614	0.073781	0.490684		357.263	4737.4	3.09	63	-1.4e-05	2.8e-05	0.233333		0.724017			357.263	4737.4	3.09	63	-0.91921	1.9363	4.67383		357.263
9.34399			357.467	4736.41	3.09	63	0.142064	-0.20009	-2.64305		357.467	4736.41	3.09	63	-3.7e-05	6.2e-05	0.951784		-1.69127			357.467	4736.41	3.09	63	-0.036241	0.069144	0.459845		357.467	4736.41	3.09	63	-1.3e-05	2.6e-05	0.216667		0.676512			357.467	4736.41	3.09	63	-1.06256	2.26711	5.47232		357.467
10.1899			357.693	4735.43	3.09	63	0.158269	-0.22124	-2.92243		357.693	4735.43	3.09	63	-4.3e-05	7e-05	1.07459		-1.84783			357.693	4735.43	3.09	63	-0.03399	0.064686	0.430197		357.693	4735.43	3.09	63	-1.3e-05	2.5e-05	0.208333		0.63853			357.693	4735.43	3.09	63	-1.22904	2.67122	6.44777		357.693
10.6224			357.822	4734.91	3.09	63	0.167115	-0.232614	-3.07267		357.822	4734.91	3.09	63	-4.6e-05	7.5e-05	1.15135		-1.92132			357.822	4734.91	3.09	63	-0.032826	0.062361	0.414735		357.822	4734.91	3.09	63	-1.2e-05	2.4e-05	0.2		0.614735			357.822	4734.91	3.09	63	-1.32128	2.90875	7.02112		357.822
4.94335			345.273	4760.63	3.97	63	0.034742	-0.061909	-0.817775		345.273	4760.63	3.97	63	-5e-06	1.7e-05	0.260973		-0.556802			345.273	4760.63	3.97	63	-0.346084	0.654086	4.35003		345.273	4760.63	3.97	63	-5.3e-05	0.000105	0.875		5.22503			345.273	4760.63	3.97	63	-0.099891	0.194174	0.468696		345.273
5.39316			345.945	4759.95	3.97	63	0.023563	-0.041338	-0.546046		345.945	4759.95	3.97	63	-4e-06	1.5e-05	0.23027		-0.315776			345.945	4759.95	3.97	63	-0.300746	0.573298	3.81274		345.945	4759.95	3.97	63	-3.8e-05	9e-05	0.75		4.56274			345.945	4759.95	3.97	63	-0.106841	0.205925	0.49706		345.945
4.93028			346.586	4759.18	3.97	63	0.027669	-0.048489	-0.640506		346.586	4759.18	3.97	63	-4e-06	1.6e-05	0.245622		-0.394884			346.586	4759.18	3.97	63	-0.276137	0.524743	3.48983		346.586	4759.18	3.97	63	-3.9e-05	8.7e-05	0.725		4.21483			346.586	4759.18	3.97	63	-0.113959	0.22037	0.531928		346.586
5.30663			347.117	4758.4	3.97	63	0.012973	-0.021445	-0.283273		347.117	4758.4	3.97	63	-3e-06	1.2e-05	0.184216		-0.0990573			347.117	4758.4	3.97	63	-0.224732	0.432844	2.87865		347.117	4758.4	3.97	63	-2.4e-05	7e-05	0.583333		3.46198			347.117	4758.4	3.97	63	-0.114495	0.219759	0.530453		347.117
5.23006			347.566	4757.51	3.97	63	0.012134	-0.01943	-0.256657		347.566	4757.51	3.97	63	-2e-06	1.2e-05	0.184216		-0.0724405			347.566	4757.51	3.97	63	-0.205384	0.397232	2.64181		347.566	4757.51	3.97	63	-2.4e-05	6.7e-05	0.558333		3.20014			347.566	4757.51	3.97	63	-0.119783	0.230152	0.555539		347.566
5.14186			348.001	4756.61	3.97	63	0.014832	-0.023722	-0.313351		348.001	4756.61	3.97	63	-3e-06	1.3e-05	0.199568		-0.113784			348.001	4756.61	3.97	63	-0.193643	0.374876	2.49313		348.001	4756.61	3.97	63	-2.6e-05	6.7e-05	0.558333		3.05146			348.001	4756.61	3.97	63	-0.12815	0.246997	0.5962		348.001
5.0167			348.436	4755.71	3.97	63	0.018009	-0.028775	-0.380098		348.436	4755.71	3.97	63	-3e-06	1.4e-05	0.214919		-0.165179			348.436	4755.71	3.97	63	-0.180925	0.350631	2.33189		348.436	4755.71	3.97	63	-2.7e-05	6.7e-05	0.558333		2.89022			348.436	4755.71	3.97	63	-0.137417	0.265761	0.641492		348.436
4.87696			348.871	4754.81	3.97	63	0.021488	-0.034257	-0.452511		348.871	4754.81	3.97	63	-3e-06	1.5e-05	0.23027		-0.222241			348.871	4754.81	3.97	63	-0.167752	0.325506	2.16479		348.871	4754.81	3.97	63	-2.8e-05	6.5e-05	0.541667		2.70646			348.871	4754.81	3.97	63	-0.147508	0.286304	0.691079		348.871
3.5986			349.4	4753.92	3.97	63	0.045357	-0.076135	-1.00569		349.4	4753.92	3.97	63	-6e-06	2.2e-05	0.33773		-0.667961			349.4	4753.92	3.97	63	-0.155817	0.299812	1.99391		349.4	4753.92	3.97	63	-3.4e-05	6.7e-05	0.558333		2.55225			349.4	4753.92	3.97	63	-0.16965	0.334446	0.807283		349.4
0.031201			350.139	4753.17	3.97	63	0.082168	-0.141453	-1.8685		350.139	4753.17	3.97	63	-9e-06	3.1e-05	0.475892		-1.3926			350.139	4753.17	3.97	63	-0.113933	0.218637	1.45406		350.139	4753.17	3.97	63	-3.3e-05	5.7e-05	0.475		1.92906			350.139	4753.17	3.97	63	-0.173654	0.353509	0.853298		350.139
4.74934			350.5	4752.53	3.97	63	-0.002598	0.010146	0.134022		350.5	4752.53	3.97	63	0	6e-06	0.0921081		0.22613			350.5	4752.53	3.97	63	-0.101231	0.201886	1.34265		350.5	4752.53	3.97	63	-1.2e-05	4e-05	0.333333		1.67599			350.5	4752.53	3.97	63	-0.131327	0.251811	0.60782		350.5
3.93751			350.817	4751.51	3.97	63	0.046512	-0.075319	-0.994911		350.817	4751.51	3.97	63	-6e-06	2.2e-05	0.33773		-0.657182			350.817	4751.51	3.97	63	-0.121164	0.234506	1.55959		350.817	4751.51	3.97	63	-2.8e-05	5.7e-05	0.475		2.03459			350.817	4751.51	3.97	63	-0.202358	0.400987	0.9679		350.817
1.09153			351.438	4750.66	3.97	63	0.085932	-0.144117	-1.90369		351.438	4750.66	3.97	63	-1.1e-05	3.3e-05	0.506595		-1.39709			351.438	4750.66	3.97	63	-0.098598	0.189549	1.2606		351.438	4750.66	3.97	63	-2.8e-05	5.1e-05	0.425		1.6856			351.438	4750.66	3.97	63	-0.224513	0.458559	1.10687		351.438
2.601			352.047	4749.91	3.97	63	0.073635	-0.121329	-1.60267		352.047	4749.91	3.97	63	-9e-06	3e-05	0.460541		-1.14213			352.047	4749.91	3.97	63	-0.098775	0.190147	1.26458		352.047	4749.91	3.97	63	-2.6e-05	5e-05	0.416667		1.68125			352.047	4749.91	3.97	63	-0.243238	0.491744	1.18697		352.047
3.27968			352.569	4749.09	3.97	63	0.06894	-0.111737	-1.47597		352.569	4749.09	3.97	63	-9e-06	2.8e-05	0.429838		-1.04613			352.569	4749.09	3.97	63	-0.092773	0.178906	1.18982		352.569	4749.09	3.97	63	-2.4e-05	4.8e-05	0.4		1.58982			352.569	4749.09	3.97	63	-0.258811	0.522507	1.26122		352.569
4.584			352.957	4748.22	3.97	63	0.047398	-0.072437	-0.956842		352.957	4748.22	3.97	63	-6e-06	2e-05	0.307027		-0.649815			352.957	4748.22	3.97	63	-0.085413	0.166102	1.10467		352.957	4748.22	3.97	63	-2.1e-05	4.5e-05	0.375		1.47967			352.957	4748.22	3.97	63	-0.254829	0.509073	1.2288		352.957
5.00378			353.224	4747.28	3.97	63	0.039524	-0.056828	-0.750658		353.224	4747.28	3.97	63	-4e-06	1.7e-05	0.260973		-0.489685			353.224	4747.28	3.97	63	-0.077461	0.151836	1.00979		353.224	4747.28	3.97	63	-1.9e-05	4.2e-05	0.35		1.35979			353.224	4747.28	3.97	63	-0.256474	0.510078	1.23122		353.224
4.33247			353.532	4746.29	3.97	63	0.07139	-0.109559	-1.4472		353.532	4746.29	3.97	63	-1e-05	2.8e-05	0.429838		-1.01736			353.532	4746.29	3.97	63	-0.073909	0.143828	0.956534		353.532	4746.29	3.97	63	-2.1e-05	4.2e-05	0.35		1.30653			353.532	4746.29	3.97	63	-0.313999	0.638866	1.54209		353.532
4.94979			353.849	4745.37	3.97	63	0.064252	-0.094872	-1.25319		353.849	4745.37	3.97	63	-9e-06	2.5e-05	0.383784		-0.869409			353.849	4745.37	3.97	63	-0.068149	0.133396	0.887156		353.849	4745.37	3.97	63	-1.9e-05	4e-05	0.333333		1.22049			353.849	4745.37	3.97	63	-0.32436	0.656323	1.58423		353.849
5.26588			353.98	4744.45	3.97	63	0.022791	-0.022076	-0.291609		353.98	4744.45	3.97	63	-2e-06	8e-06	0.122811		-0.168798			353.98	4744.45	3.97	63	-0.057144	0.114874	0.763975		353.98	4744.45	3.97	63	-1.5e-05	3.4e-05	0.283333		1.04731			353.98	4744.45	3.97	63	-0.261919	0.501226	1.20986		353.98
5.62706			354.072	4743.42	3.97	63	0.062081	-0.084452	-1.11555		354.072	4743.42	3.97	63	-9e-06	2.2e-05	0.33773		-0.777822			354.072	4743.42	3.97	63	-0.05857	0.116068	0.771915		354.072	4743.42	3.97	63	-1.8e-05	3.7e-05	0.308333		1.08025			354.072	4743.42	3.97	63	-0.358993	0.713796	1.72296		354.072
1.00061			354.514	4742.43	3.97	63	0.16017	-0.247132	-3.26444		354.514	4742.43	3.97	63	-2.9e-05	5.9e-05	0.90573		-2.35871			354.514	4742.43	3.97	63	-0.048583	0.093001	0.618507		354.514	4742.43	3.97	63	-1.5e-05	2.8e-05	0.233333		0.851841			354.514	4742.43	3.97	63	-0.447419	1.01755	2.45616		354.514
2.76163			355.066	4741.64	3.97	63	0.152409	-0.231551	-3.05863		355.066	4741.64	3.97	63	-2.7e-05	5.5e-05	0.844324		-2.2143			355.066	4741.64	3.97	63	-0.048474	0.093322	0.620642		355.066	4741.64	3.97	63	-1.5e-05	2.9e-05	0.241667		0.862309			355.066	4741.64	3.97	63	-0.500704	1.11684	2.69582		355.066
-1.0792			355.699	4740.81	3.97	63	0.185178	-0.284527	-3.7584		355.699	4740.81	3.97	63	-3.4e-05	6.7e-05	1.02854		-2.72986			355.699	4740.81	3.97	63	-0.039254	0.074345	0.494435		355.699	4740.81	3.97	63	-1.2e-05	2.1e-05	0.175		0.669435			355.699	4740.81	3.97	63	-0.453583	1.15066	2.77745		355.699
5.50079			356.153	4740.06	3.97	63	0.134293	-0.196895	-2.60085		356.153	4740.06	3.97	63	-2.4e-05	4.6e-05	0.706162		-1.89468			356.153	4740.06	3.97	63	-0.044591	0.086612	0.576017		356.153	4740.06	3.97	63	-1.5e-05	2.9e-05	0.241667		0.817684			356.153	4740.06	3.97	63	-0.59851	1.29419	3.12392		356.153
6.84858			356.39	4739.12	3.97	63	0.116371	-0.163066	-2.15399		356.39	4739.12	3.97	63	-2.1e-05	3.8e-05	0.583351		-1.57064			356.39	4739.12	3.97	63	-0.041387	0.0812	0.540024		356.39	4739.12	3.97	63	-1.4e-05	2.9e-05	0.241667		0.781691			356.39	4739.12	3.97	63	-0.643074	1.33117	3.21316		356.39
6.52356			356.628	4738.13	3.97	63	0.156103	-0.223485	-2.95208		356.628	4738.13	3.97	63	-3.1e-05	5.3e-05	0.813622		-2.13846			356.628	4738.13	3.97	63	-0.038958	0.0757	0.503446		356.628	4738.13	3.97	63	-1.3e-05	2.6e-05	0.216667		0.720113			356.628	4738.13	3.97	63	-0.752146	1.63505	3.94668		356.628
7.83273			356.866	4737.18	3.97	63	0.149642	-0.208128	-2.74923		356.866	4737.18	3.97	63	-3e-05	4.9e-05	0.752216		-1.99701			356.866	4737.18	3.97	63	-0.036396	0.071182	0.473399		356.866	4737.18	3.97	63	-1.3e-05	2.6e-05	0.216667		0.690066			356.866	4737.18	3.97	63	-0.864055	1.79322	4.32847		356.866
8.5085			357.07	4736.2	3.97	63	0.168122	-0.232499	-3.07115		357.07	4736.2	3.97	63	-3.6e-05	5.6e-05	0.859676		-2.21147			357.07	4736.2	3.97	63	-0.034141	0.066629	0.443119		357.07	4736.2	3.97	63	-1.2e-05	2.5e-05	0.208333		0.651452			357.07	4736.2	3.97	63	-1.02253	2.10334	5.07703		357.07
9.21995			357.296	4735.22	3.97	63	0.188915	-0.260085	-3.43554		357.296	4735.22	3.97	63	-4.2e-05	6.4e-05	0.982486		-2.45305			357.296	4735.22	3.97	63	-0.03202	0.062262	0.414076		357.296	4735.22	3.97	63	-1.2e-05	2.3e-05	0.191667		0.605743			357.296	4735.22	3.97	63	-1.22107	2.484	5.99585		357.296
9.57435			357.425	4734.69	3.97	63	0.200399	-0.275201	-3.63521		357.425	4734.69	3.97	63	-4.6e-05	6.8e-05	1.04389		-2.59132			357.425	4734.69	3.97	63	-0.030931	0.059994	0.398993		357.425	4734.69	3.97	63	-1.1e-05	2.2e-05	0.183333		0.582326			357.425	4734.69	3.97	63	-1.34051	2.70818	6.53698		357.425
4.61011			344.876	4760.41	4.85	63	0.034458	-0.061285	-0.809532		344.876	4760.41	4.85	63	-2e-06	1.4e-05	0.214919		-0.594613			344.876	4760.41	4.85	63	-0.328712	0.610923	4.06297		344.876	4760.41	4.85	63	-5e-05	9.5e-05	0.791667		4.85464			344.876	4760.41	4.85	63	-0.09506	0.188857	0.455862		344.876
5.04808			345.548	4759.73	4.85	63	0.023126	-0.040286	-0.53215		345.548	4759.73	4.85	63	-2e-06	1.2e-05	0.184216		-0.347934			345.548	4759.73	4.85	63	-0.283183	0.535693	3.56265		345.548	4759.73	4.85	63	-3.2e-05	7.7e-05	0.641667		4.20432			345.548	4759.73	4.85	63	-0.101339	0.19903	0.480417		345.548
4.64212			346.189	4758.96	4.85	63	0.027368	-0.047651	-0.629436		346.189	4758.96	4.85	63	-2e-06	1.3e-05	0.199568		-0.429869			346.189	4758.96	4.85	63	-0.259792	0.491871	3.27121		346.189	4758.96	4.85	63	-3.3e-05	7.6e-05	0.633333		3.90454			346.189	4758.96	4.85	63	-0.107974	0.212968	0.514061		346.189
5.03494			346.72	4758.18	4.85	63	0.012552	-0.020176	-0.266511		346.72	4758.18	4.85	63	-1e-06	1e-05	0.153514		-0.112997			346.72	4758.18	4.85	63	-0.210888	0.408308	2.71547		346.72	4758.18	4.85	63	-1.6e-05	5.6e-05	0.466667		3.18214			346.72	4758.18	4.85	63	-0.108331	0.211356	0.51017		346.72
4.98873			347.169	4757.29	4.85	63	0.011823	-0.018239	-0.240924		347.169	4757.29	4.85	63	0	1e-05	0.153514		-0.087411			347.169	4757.29	4.85	63	-0.192228	0.375345	2.49625		347.169	4757.29	4.85	63	-1.6e-05	5.4e-05	0.45		2.94625			347.169	4757.29	4.85	63	-0.113219	0.221086	0.533656		347.169
4.9071			347.604	4756.39	4.85	63	0.014693	-0.022731	-0.300261		347.604	4756.39	4.85	63	-1e-06	1e-05	0.153514		-0.146747			347.604	4756.39	4.85	63	-0.18071	0.354059	2.35469		347.604	4756.39	4.85	63	-2e-05	5.6e-05	0.466667		2.82135			347.604	4756.39	4.85	63	-0.12091	0.237005	0.572081		347.604
4.77491			348.039	4755.49	4.85	63	0.018049	-0.02798	-0.369596		348.039	4755.49	4.85	63	-1e-06	1.1e-05	0.168865		-0.200731			348.039	4755.49	4.85	63	-0.168417	0.331008	2.20138		348.039	4755.49	4.85	63	-2.2e-05	5.6e-05	0.466667		2.66805			348.039	4755.49	4.85	63	-0.129374	0.254648	0.614668		348.039
4.66863			348.474	4754.59	4.85	63	0.021771	-0.033753	-0.445854		348.474	4754.59	4.85	63	-1e-06	1.2e-05	0.184216		-0.261637			348.474	4754.59	4.85	63	-0.155868	0.307261	2.04345		348.474	4754.59	4.85	63	-2.3e-05	5.6e-05	0.466667		2.51012			348.474	4754.59	4.85	63	-0.138579	0.273953	0.661266		348.474
3.41615			349.003	4753.7	4.85	63	0.046532	-0.07717	-1.01936		349.003	4753.7	4.85	63	-3e-06	1.8e-05	0.276324		-0.743038			349.003	4753.7	4.85	63	-0.145055	0.282383	1.878		349.003	4753.7	4.85	63	-3.1e-05	6.1e-05	0.508333		2.38633			349.003	4753.7	4.85	63	-0.158512	0.32006	0.772559		349.003
-0.1037			349.742	4752.95	4.85	63	0.085042	-0.145573	-1.92292		349.742	4752.95	4.85	63	-5e-06	2.4e-05	0.368432		-1.55449			349.742	4752.95	4.85	63	-0.107967	0.208027	1.38349		349.742	4752.95	4.85	63	-3.3e-05	5.4e-05	0.45		1.83349			349.742	4752.95	4.85	63	-0.162303	0.34186	0.825179		349.742
4.60411			350.103	4752.31	4.85	63	-0.002394	0.01128	0.149001		350.103	4752.31	4.85	63	2e-06	4e-06	0.0614054		0.210406			350.103	4752.31	4.85	63	-0.095515	0.196667	1.30794		350.103	4752.31	4.85	63	-7e-06	3.2e-05	0.266667		1.57461			350.103	4752.31	4.85	63	-0.125497	0.242726	0.58589		350.103
3.75392			350.42	4751.29	4.85	63	0.048508	-0.077235	-1.02022		350.42	4751.29	4.85	63	-3e-06	1.8e-05	0.276324		-0.743896			350.42	4751.29	4.85	63	-0.112654	0.221967	1.4762		350.42	4751.29	4.85	63	-2.5e-05	5.1e-05	0.425		1.9012			350.42	4751.29	4.85	63	-0.188082	0.381545	0.920971		350.42
0.897713			351.041	4750.44	4.85	63	0.090207	-0.149974	-1.98105		351.041	4750.44	4.85	63	-6e-06	2.7e-05	0.414486		-1.56657			351.041	4750.44	4.85	63	-0.092436	0.179699	1.1951		351.041	4750.44	4.85	63	-2.7e-05	4.7e-05	0.391667		1.58676			351.041	4750.44	4.85	63	-0.207114	0.437479	1.05598		351.041
2.40303			351.65	4749.7	4.85	63	0.077553	-0.126326	-1.66868		351.65	4749.7	4.85	63	-5e-06	2.4e-05	0.368432		-1.30025			351.65	4749.7	4.85	63	-0.092262	0.180421	1.1999		351.65	4749.7	4.85	63	-2.4e-05	4.6e-05	0.383333		1.58323			351.65	4749.7	4.85	63	-0.224373	0.467058	1.12738		351.65
3.07295			352.172	4748.87	4.85	63	0.072927	-0.116597	-1.54017		352.172	4748.87	4.85	63	-5e-06	2.2e-05	0.33773		-1.20244			352.172	4748.87	4.85	63	-0.086677	0.170203	1.13194		352.172	4748.87	4.85	63	-2.2e-05	4.4e-05	0.366667		1.49861			352.172	4748.87	4.85	63	-0.238514	0.494874	1.19452		352.172
4.38289			352.56	4748	4.85	63	0.050722	-0.075811	-1.00141		352.56	4748	4.85	63	-3e-06	1.6e-05	0.245622		-0.755789			352.56	4748	4.85	63	-0.079901	0.159042	1.05772		352.56	4748	4.85	63	-1.8e-05	4e-05	0.333333		1.39105			352.56	4748	4.85	63	-0.236241	0.482004	1.16346		352.56
4.79213			352.827	4747.06	4.85	63	0.042892	-0.059907	-0.79133		352.827	4747.06	4.85	63	-2e-06	1.3e-05	0.199568		-0.591762			352.827	4747.06	4.85	63	-0.072453	0.145847	0.969962		352.827	4747.06	4.85	63	-1.6e-05	3.7e-05	0.308333		1.2783			352.827	4747.06	4.85	63	-0.23908	0.48356	1.16721		352.827
4.05516			353.135	4746.07	4.85	63	0.077261	-0.11654	-1.53941		353.135	4746.07	4.85	63	-6e-06	2.2e-05	0.33773		-1.20168			353.135	4746.07	4.85	63	-0.068899	0.137166	0.912229		353.135	4746.07	4.85	63	-1.9e-05	3.8e-05	0.316667		1.2289			353.135	4746.07	4.85	63	-0.288578	0.600978	1.45064		353.135
4.68066			353.452	4745.15	4.85	63	0.070264	-0.101676	-1.34307		353.452	4745.15	4.85	63	-6e-06	2e-05	0.307027		-1.03604			353.452	4745.15	4.85	63	-0.063521	0.127551	0.848284		353.452	4745.15	4.85	63	-1.7e-05	3.6e-05	0.3		1.14828			353.452	4745.15	4.85	63	-0.300048	0.618206	1.49222		353.452
5.09523			353.583	4744.23	4.85	63	0.026671	-0.024864	-0.328436		353.583	4744.23	4.85	63	-1e-06	6e-06	0.0921081		-0.236328			353.583	4744.23	4.85	63	-0.05344	0.111312	0.740285		353.583	4744.23	4.85	63	-1.3e-05	3.1e-05	0.258333		0.998619			353.583	4744.23	4.85	63	-0.253653	0.484289	1.16897		353.583
5.32682			353.675	4743.2	4.85	63	0.069649	-0.092787	-1.22565		353.675	4743.2	4.85	63	-7e-06	1.8e-05	0.276324		-0.949327			353.675	4743.2	4.85	63	-0.054365	0.111005	0.738244		353.675	4743.2	4.85	63	-1.6e-05	3.3e-05	0.275		1.01324			353.675	4743.2	4.85	63	-0.338963	0.677364	1.63502		353.675
0.479993			354.117	4742.22	4.85	63	0.177811	-0.272024	-3.59325		354.117	4742.22	4.85	63	-2.4e-05	5e-05	0.767568		-2.82568			354.117	4742.22	4.85	63	-0.045775	0.088815	0.590668		354.117	4742.22	4.85	63	-1.4e-05	2.6e-05	0.216667		0.807335			354.117	4742.22	4.85	63	-0.392385	0.929032	2.24249		354.117
2.2125			354.669	4741.42	4.85	63	0.170013	-0.256017	-3.38181		354.669	4741.42	4.85	63	-2.4e-05	4.7e-05	0.721514		-2.66029			354.669	4741.42	4.85	63	-0.045416	0.088968	0.591686		354.669	4741.42	4.85	63	-1.4e-05	2.7e-05	0.225		0.816686			354.669	4741.42	4.85	63	-0.446964	1.02385	2.47136		354.669
-1.72303			355.302	4740.59	4.85	63	0.207702	-0.317028	-4.18772		355.302	4740.59	4.85	63	-3e-05	5.8e-05	0.890378		-3.29734			355.302	4740.59	4.85	63	-0.037385	0.071467	0.475294		355.302	4740.59	4.85	63	-1.1e-05	2e-05	0.166667		0.641961			355.302	4740.59	4.85	63	-0.382157	1.02784	2.48099		355.302
4.95576			355.756	4739.84	4.85	63	0.15132	-0.219768	-2.90298		355.756	4739.84	4.85	63	-2.2e-05	4e-05	0.614054		-2.28893			355.756	4739.84	4.85	63	-0.041724	0.082897	0.55131		355.756	4739.84	4.85	63	-1.3e-05	2.7e-05	0.225		0.77631			355.756	4739.84	4.85	63	-0.555377	1.20199	2.90135		355.756
6.34249			355.993	4738.9	4.85	63	0.132566	-0.183992	-2.43041		355.993	4738.9	4.85	63	-2e-05	3.3e-05	0.506595		-1.92381			355.993	4738.9	4.85	63	-0.038715	0.078	0.518742		355.993	4738.9	4.85	63	-1.3e-05	2.7e-05	0.225		0.743742			355.993	4738.9	4.85	63	-0.62049	1.25907	3.03912		355.993
5.86795			356.231	4737.91	4.85	63	0.178385	-0.253925	-3.35417		356.231	4737.91	4.85	63	-2.9e-05	4.7e-05	0.721514		-2.63266			356.231	4737.91	4.85	63	-0.036453	0.072463	0.481918		356.231	4737.91	4.85	63	-1.2e-05	2.5e-05	0.208333		0.690252			356.231	4737.91	4.85	63	-0.725953	1.52932	3.69145		356.231
7.20979			356.469	4736.96	4.85	63	0.172391	-0.238762	-3.15388		356.469	4736.96	4.85	63	-3e-05	4.4e-05	0.675459		-2.47842			356.469	4736.96	4.85	63	-0.034034	0.068265	0.453999		356.469	4736.96	4.85	63	-1.2e-05	2.4e-05	0.2		0.653999			356.469	4736.96	4.85	63	-0.872128	1.71321	4.13535		356.469
7.84338			356.673	4735.98	4.85	63	0.194927	-0.269244	-3.55653		356.673	4735.98	4.85	63	-3.6e-05	5.1e-05	0.782919		-2.77361			356.673	4735.98	4.85	63	-0.031929	0.06385	0.424637		356.673	4735.98	4.85	63	-1.1e-05	2.3e-05	0.191667		0.616304			356.673	4735.98	4.85	63	-1.06846	2.03023	4.90056		356.673
8.52316			356.899	4735	4.85	63	0.220414	-0.304031	-4.01604		356.899	4735	4.85	63	-4.3e-05	5.9e-05	0.90573		-3.11031			356.899	4735	4.85	63	-0.029966	0.059629	0.396565		356.899	4735	4.85	63	-1.1e-05	2.2e-05	0.183333		0.579899			356.899	4735	4.85	63	-1.32678	2.42595	5.85574		356.899
8.892			357.028	4734.47	4.85	63	0.234782	-0.323623	-4.27483		357.028	4734.47	4.85	63	-4.7e-05	6.4e-05	0.982486		-3.29235			357.028	4734.47	4.85	63	-0.028967	0.057442	0.382021		357.028	4734.47	4.85	63	-1e-05	2.1e-05	0.175		0.557021			357.028	4734.47	4.85	63	-1.48808	2.66225	6.42612		357.028
4.33044			344.477	4760.19	5.735	63	0.034136	-0.060676	-0.801488		344.477	4760.19	5.735	63	0	1.1e-05	0.168865		-0.632623			344.477	4760.19	5.735	63	-0.320494	0.57278	3.8093		344.477	4760.19	5.735	63	-5e-05	8.9e-05	0.741667		4.55097			344.477	4760.19	5.735	63	-0.089981	0.182885	0.441447		344.477
4.75902			345.149	4759.51	5.735	63	0.022713	-0.039351	-0.519799		345.149	4759.51	5.735	63	1e-06	1e-05	0.153514		-0.366286			345.149	4759.51	5.735	63	-0.271763	0.499526	3.32212		345.149	4759.51	5.735	63	-2.8e-05	6.7e-05	0.558333		3.88045			345.149	4759.51	5.735	63	-0.095751	0.191717	0.462765		345.149
4.36946			345.79	4758.74	5.735	63	0.027087	-0.046942	-0.620071		345.79	4758.74	5.735	63	1e-06	1e-05	0.153514		-0.466558			345.79	4758.74	5.735	63	-0.247773	0.459502	3.05594		345.79	4758.74	5.735	63	-3e-05	6.7e-05	0.558333		3.61427			345.79	4758.74	5.735	63	-0.10188	0.205068	0.494992		345.79
4.77234			346.321	4757.96	5.735	63	0.012186	-0.019082	-0.25206		346.321	4757.96	5.735	63	1e-06	8e-06	0.122811		-0.129249			346.321	4757.96	5.735	63	-0.199361	0.381972	2.54032		346.321	4757.96	5.735	63	-1.1e-05	4.4e-05	0.366667		2.90699			346.321	4757.96	5.735	63	-0.102341	0.202887	0.489727		346.321
4.73395			346.769	4757.07	5.735	63	0.011526	-0.017162	-0.226698		346.769	4757.07	5.735	63	1e-06	8e-06	0.122811		-0.103887			346.769	4757.07	5.735	63	-0.180444	0.351165	2.33544		346.769	4757.07	5.735	63	-1.1e-05	4.3e-05	0.358333		2.69377			346.769	4757.07	5.735	63	-0.106889	0.211984	0.511686		346.769
4.66397			347.204	4756.17	5.735	63	0.014524	-0.0218	-0.287963		347.204	4756.17	5.735	63	1e-06	8e-06	0.122811		-0.165152			347.204	4756.17	5.735	63	-0.168653	0.331007	2.20138		347.204	4756.17	5.735	63	-1.5e-05	4.6e-05	0.383333		2.58471			347.204	4756.17	5.735	63	-0.113931	0.226939	0.547784		347.204
4.56087			347.639	4755.27	5.735	63	0.018089	-0.027331	-0.361023		347.639	4755.27	5.735	63	1e-06	9e-06	0.138162		-0.222861			347.639	4755.27	5.735	63	-0.156525	0.309419	2.0578		347.639	4755.27	5.735	63	-1.8e-05	4.7e-05	0.391667		2.44947			347.639	4755.27	5.735	63	-0.121685	0.243546	0.58787		347.639
4.42419			348.074	4754.37	5.735	63	0.022043	-0.033416	-0.441402		348.074	4754.37	5.735	63	1e-06	9e-06	0.138162		-0.30324			348.074	4754.37	5.735	63	-0.144385	0.28725	1.91037		348.074	4754.37	5.735	63	-2e-05	4.8e-05	0.4		2.31037			348.074	4754.37	5.735	63	-0.130084	0.261644	0.631554		348.074
3.20496			348.604	4753.48	5.735	63	0.0477	-0.078492	-1.03682		348.604	4753.48	5.735	63	1e-06	1.3e-05	0.199568		-0.837257			348.604	4753.48	5.735	63	-0.135122	0.264443	1.75869		348.604	4753.48	5.735	63	-2.9e-05	5.6e-05	0.466667		2.22536			348.604	4753.48	5.735	63	-0.147578	0.305132	0.736526		348.604
-0.232637			349.343	4752.73	5.735	63	0.088039	-0.150358	-1.98612		349.343	4752.73	5.735	63	0	1.8e-05	0.276324		-1.7098			349.343	4752.73	5.735	63	-0.103221	0.198064	1.31723		349.343	4752.73	5.735	63	-3.3e-05	5.2e-05	0.433333		1.75057			349.343	4752.73	5.735	63	-0.150369	0.328123	0.792021		349.343
4.46586			349.703	4752.09	5.735	63	-0.002193	0.012312	0.162633		349.703	4752.09	5.735	63	2e-06	3e-06	0.0460541		0.208687			349.703	4752.09	5.735	63	-0.088673	0.18844	1.25323		349.703	4752.09	5.735	63	-2e-06	2.4e-05	0.2		1.45323			349.703	4752.09	5.735	63	-0.120716	0.234613	0.566307		349.703
3.55191			350.021	4751.07	5.735	63	0.050454	-0.079493	-1.05005		350.021	4751.07	5.735	63	0	1.3e-05	0.199568		-0.85048			350.021	4751.07	5.735	63	-0.104246	0.208514	1.38673		350.021	4751.07	5.735	63	-2.3e-05	4.6e-05	0.383333		1.77006			350.021	4751.07	5.735	63	-0.174632	0.362072	0.873967		350.021
0.712105			350.642	4750.22	5.735	63	0.094434	-0.156388	-2.06578		350.642	4750.22	5.735	63	-2e-06	2e-05	0.307027		-1.75875			350.642	4750.22	5.735	63	-0.086937	0.17011	1.13132		350.642	4750.22	5.735	63	-2.6e-05	4.5e-05	0.375		1.50632			350.642	4750.22	5.735	63	-0.190041	0.414906	1.0015		350.642
2.18705			351.251	4749.47	5.735	63	0.08146	-0.131947	-1.74293		351.251	4749.47	5.735	63	-1e-06	1.8e-05	0.276324		-1.4666			351.251	4749.47	5.735	63	-0.085937	0.170289	1.13251		351.251	4749.47	5.735	63	-2.3e-05	4.3e-05	0.358333		1.49085			351.251	4749.47	5.735	63	-0.206473	0.441774	1.06635		351.251
2.8374			351.773	4748.65	5.735	63	0.076934	-0.122171	-1.61379		351.773	4748.65	5.735	63	-1e-06	1.7e-05	0.260973		-1.35282			351.773	4748.65	5.735	63	-0.080549	0.160851	1.06975		351.773	4748.65	5.735	63	-2e-05	4e-05	0.333333		1.40308			351.773	4748.65	5.735	63	-0.219803	0.467372	1.12814		351.773
4.18664			352.161	4747.78	5.735	63	0.053879	-0.079519	-1.05039		352.161	4747.78	5.735	63	0	1.2e-05	0.184216		-0.866174			352.161	4747.78	5.735	63	-0.074016	0.150896	1.00354		352.161	4747.78	5.735	63	-1.6e-05	3.6e-05	0.3		1.30354			352.161	4747.78	5.735	63	-0.220044	0.456316	1.10145		352.161
4.58831			352.428	4746.84	5.735	63	0.046091	-0.063342	-0.836704		352.428	4746.84	5.735	63	0	1e-05	0.153514		-0.68319			352.428	4746.84	5.735	63	-0.066984	0.138697	0.922411		352.428	4746.84	5.735	63	-1.4e-05	3.3e-05	0.275		1.19741			352.428	4746.84	5.735	63	-0.224808	0.459502	1.10914		352.428
3.79059			352.735	4745.85	5.735	63	0.083033	-0.12434	-1.64244		352.735	4745.85	5.735	63	-4e-06	1.7e-05	0.260973		-1.38147			352.735	4745.85	5.735	63	-0.063714	0.129836	0.86348		352.735	4745.85	5.735	63	-1.7e-05	3.5e-05	0.291667		1.15515			352.735	4745.85	5.735	63	-0.267398	0.565915	1.366		352.735
4.41575			353.052	4744.93	5.735	63	0.076078	-0.109189	-1.44231		353.052	4744.93	5.735	63	-4e-06	1.6e-05	0.245622		-1.19669			353.052	4744.93	5.735	63	-0.058633	0.12096	0.80445		353.052	4744.93	5.735	63	-1.5e-05	3.3e-05	0.275		1.07945			353.052	4744.93	5.735	63	-0.281069	0.584338	1.41047		353.052
4.91376			353.184	4744.01	5.735	63	0.030206	-0.027804	-0.367271		353.184	4744.01	5.735	63	-1e-06	5e-06	0.0767568		-0.290515			353.184	4744.01	5.735	63	-0.0492	0.106623	0.709101		353.184	4744.01	5.735	63	-1e-05	2.7e-05	0.225		0.934101			353.184	4744.01	5.735	63	-0.249696	0.471834	1.13891		353.184
5.05679			353.275	4742.98	5.735	63	0.076712	-0.101609	-1.34218		353.275	4742.98	5.735	63	-6e-06	1.5e-05	0.23027		-1.11191			353.275	4742.98	5.735	63	-0.049879	0.105219	0.699764		353.275	4742.98	5.735	63	-1.4e-05	3e-05	0.25		0.949764			353.275	4742.98	5.735	63	-0.326551	0.647974	1.56408		353.275
-0.0424153			353.718	4741.99	5.735	63	0.195546	-0.299568	-3.95708		353.718	4741.99	5.735	63	-2.1e-05	4.2e-05	0.644757		-3.31233			353.718	4741.99	5.735	63	-0.043142	0.084673	0.563122		353.718	4741.99	5.735	63	-1.4e-05	2.5e-05	0.208333		0.771455			353.718	4741.99	5.735	63	-0.352885	0.850896	2.05389		353.718
1.68908			354.27	4741.2	5.735	63	0.187507	-0.282861	-3.7364		354.27	4741.2	5.735	63	-2.1e-05	4e-05	0.614054		-3.12234			354.27	4741.2	5.735	63	-0.042438	0.084542	0.56225		354.27	4741.2	5.735	63	-1.4e-05	2.6e-05	0.216667		0.778917			354.27	4741.2	5.735	63	-0.412656	0.945892	2.28319		354.27
-2.33604			354.904	4740.37	5.735	63	0.230466	-0.352978	-4.66259		354.904	4740.37	5.735	63	-2.7e-05	5e-05	0.767568		-3.89503			354.904	4740.37	5.735	63	-0.035706	0.06873	0.457092		354.904	4740.37	5.735	63	-1.1e-05	2e-05	0.166667		0.623759			354.904	4740.37	5.735	63	-0.33917	0.924941	2.23262		354.904
4.42753			355.356	4739.62	5.735	63	0.168016	-0.2447	-3.23232		355.356	4739.62	5.735	63	-2e-05	3.4e-05	0.521946		-2.71037			355.356	4739.62	5.735	63	-0.038767	0.07889	0.524661		355.356	4739.62	5.735	63	-1.2e-05	2.5e-05	0.208333		0.732995			355.356	4739.62	5.735	63	-0.53948	1.13437	2.73814		355.356
5.87743			355.593	4738.68	5.735	63	0.148146	-0.206514	-2.72791		355.593	4738.68	5.735	63	-1.9e-05	2.9e-05	0.445189		-2.28272			355.593	4738.68	5.735	63	-0.035872	0.074401	0.494807		355.593	4738.68	5.735	63	-1.1e-05	2.4e-05	0.2		0.694807			355.593	4738.68	5.735	63	-0.626527	1.21512	2.93304		355.593
5.28621			355.832	4737.69	5.735	63	0.20032	-0.287241	-3.79425		355.832	4737.69	5.735	63	-2.9e-05	4.2e-05	0.644757		-3.1495			355.832	4737.69	5.735	63	-0.033873	0.068981	0.458761		355.832	4737.69	5.735	63	-1.1e-05	2.3e-05	0.191667		0.650428			355.832	4737.69	5.735	63	-0.744776	1.46924	3.54644		355.832
6.67901			356.07	4736.74	5.735	63	0.1945	-0.272008	-3.59304		356.07	4736.74	5.735	63	-3e-05	4e-05	0.614054		-2.97898			356.07	4736.74	5.735	63	-0.031562	0.065065	0.432718		356.07	4736.74	5.735	63	-1.1e-05	2.2e-05	0.183333		0.616051			356.07	4736.74	5.735	63	-0.927393	1.68462	4.06633		356.07
7.29403			356.274	4735.76	5.735	63	0.221036	-0.309169	-4.08391		356.274	4735.76	5.735	63	-3.7e-05	4.7e-05	0.721514		-3.36239			356.274	4735.76	5.735	63	-0.029631	0.060839	0.404612		356.274	4735.76	5.735	63	-1e-05	2.1e-05	0.175		0.579612			356.274	4735.76	5.735	63	-1.17019	2.02336	4.88398		356.274
7.98983			356.5	4734.78	5.735	63	0.251283	-0.352026	-4.65002		356.5	4734.78	5.735	63	-4.5e-05	5.6e-05	0.859676		-3.79034			356.5	4734.78	5.735	63	-0.027855	0.056815	0.377851		356.5	4734.78	5.735	63	-1e-05	2e-05	0.166667		0.544517			356.5	4734.78	5.735	63	-1.49283	2.45061	5.91527		356.5
8.39124			356.628	4734.25	5.735	63	0.267947	-0.375602	-4.96144		356.628	4734.25	5.735	63	-5e-05	6.1e-05	0.936432		-4.02501			356.628	4734.25	5.735	63	-0.026959	0.054752	0.364131		356.628	4734.25	5.735	63	-9e-06	1.9e-05	0.158333		0.522464			356.628	4734.25	5.735	63	-1.69771	2.70958	6.54038		356.628
4.11759			344.082	4759.97	6.62	63	0.03389	-0.060354	-0.797234		344.082	4759.97	6.62	63	3e-06	8e-06	0.122811		-0.674423			344.082	4759.97	6.62	63	-0.322722	0.542514	3.60801		344.082	4759.97	6.62	63	-5.3e-05	8.5e-05	0.708333		4.31635			344.082	4759.97	6.62	63	-0.084742	0.176375	0.425733		344.082
4.49662			344.754	4759.3	6.62	63	0.022234	-0.038439	-0.507752		344.754	4759.3	6.62	63	3e-06	7e-06	0.107459		-0.400293			344.754	4759.3	6.62	63	-0.268289	0.468109	3.11318		344.754	4759.3	6.62	63	-2.7e-05	5.9e-05	0.491667		3.60485			344.754	4759.3	6.62	63	-0.090198	0.184122	0.444432		344.754
4.12218			345.395	4758.52	6.62	63	0.026781	-0.046359	-0.61237		345.395	4758.52	6.62	63	3e-06	7e-06	0.107459		-0.504911			345.395	4758.52	6.62	63	-0.241709	0.4304	2.86239		345.395	4758.52	6.62	63	-3e-05	6e-05	0.5		3.36239			345.395	4758.52	6.62	63	-0.095821	0.196854	0.475165		345.395
4.50136			345.926	4757.74	6.62	63	0.011742	-0.017992	-0.237662		345.926	4757.74	6.62	63	3e-06	6e-06	0.0921081		-0.145554			345.926	4757.74	6.62	63	-0.191769	0.356302	2.3696		345.926	4757.74	6.62	63	-7e-06	3.4e-05	0.283333		2.65294			345.926	4757.74	6.62	63	-0.096609	0.194432	0.469319		345.926
4.49485			346.375	4756.86	6.62	63	0.011143	-0.016094	-0.212591		346.375	4756.86	6.62	63	3e-06	6e-06	0.0921081		-0.120482			346.375	4756.86	6.62	63	-0.171538	0.326914	2.17416		346.375	4756.86	6.62	63	-7e-06	3.3e-05	0.275		2.44916			346.375	4756.86	6.62	63	-0.100914	0.203005	0.490012		346.375
4.43516			346.81	4755.96	6.62	63	0.014364	-0.021094	-0.278637		346.81	4755.96	6.62	63	3e-06	6e-06	0.0921081		-0.186529			346.81	4755.96	6.62	63	-0.158958	0.307878	2.04756		346.81	4755.96	6.62	63	-1.2e-05	3.7e-05	0.308333		2.35589			346.81	4755.96	6.62	63	-0.10744	0.217201	0.524278		346.81
4.33231			347.245	4755.06	6.62	63	0.017985	-0.026679	-0.352411		347.245	4755.06	6.62	63	3e-06	6e-06	0.0921081		-0.260303			347.245	4755.06	6.62	63	-0.146342	0.287409	1.91143		347.245	4755.06	6.62	63	-1.5e-05	4e-05	0.333333		2.24476			347.245	4755.06	6.62	63	-0.1145	0.232645	0.561557		347.245
4.22585			347.68	4754.15	6.62	63	0.022209	-0.0332	-0.438549		347.68	4754.15	6.62	63	3e-06	7e-06	0.107459		-0.331089			347.68	4754.15	6.62	63	-0.134269	0.266814	1.77446		347.68	4754.15	6.62	63	-1.8e-05	4.1e-05	0.341667		2.11612			347.68	4754.15	6.62	63	-0.122235	0.249702	0.602729		347.68
3.01403			348.209	4753.27	6.62	63	0.04871	-0.080005	-1.05681		348.209	4753.27	6.62	63	3e-06	9e-06	0.138162		-0.918648			348.209	4753.27	6.62	63	-0.126664	0.246926	1.64219		348.209	4753.27	6.62	63	-2.8e-05	5.1e-05	0.425		2.06719			348.209	4753.27	6.62	63	-0.137178	0.290113	0.700273		348.209
-0.348981			348.948	4752.51	6.62	63	0.090804	-0.155394	-2.05265		348.948	4752.51	6.62	63	4e-06	1.2e-05	0.184216		-1.86843			348.948	4752.51	6.62	63	-0.100062	0.189399	1.25961		348.948	4752.51	6.62	63	-3.4e-05	5.1e-05	0.425		1.68461			348.948	4752.51	6.62	63	-0.138432	0.312999	0.755515		348.948
4.30509			349.309	4751.87	6.62	63	-0.002098	0.013304	0.175737		349.309	4751.87	6.62	63	3e-06	2e-06	0.0307027		0.206439			349.309	4751.87	6.62	63	-0.081385	0.177972	1.18361		349.309	4751.87	6.62	63	2e-06	1.6e-05	0.133333		1.31694			349.309	4751.87	6.62	63	-0.117023	0.227598	0.549374		349.309
3.33871			349.626	4750.85	6.62	63	0.052101	-0.081871	-1.08146		349.626	4750.85	6.62	63	3e-06	9e-06	0.138162		-0.943297			349.626	4750.85	6.62	63	-0.096403	0.19477	1.29533		349.626	4750.85	6.62	63	-2.1e-05	4.2e-05	0.35		1.64533			349.626	4750.85	6.62	63	-0.162419	0.343165	0.828329		349.626
0.527708			350.247	4750	6.62	63	0.098304	-0.163106	-2.15452		350.247	4750	6.62	63	2e-06	1.3e-05	0.199568		-1.95495			350.247	4750	6.62	63	-0.082297	0.161051	1.07108		350.247	4750	6.62	63	-2.6e-05	4.3e-05	0.358333		1.42941			350.247	4750	6.62	63	-0.173996	0.391773	0.945659		350.247
1.96345			350.856	4749.26	6.62	63	0.084988	-0.137836	-1.82072		350.856	4749.26	6.62	63	2e-06	1.2e-05	0.184216		-1.6365			350.856	4749.26	6.62	63	-0.080098	0.16016	1.06515		350.856	4749.26	6.62	63	-2.2e-05	4e-05	0.333333		1.39848			350.856	4749.26	6.62	63	-0.190223	0.416838	1.00616		350.856
2.62076			351.378	4748.43	6.62	63	0.080428	-0.127839	-1.68866		351.378	4748.43	6.62	63	2e-06	1.1e-05	0.168865		-1.5198			351.378	4748.43	6.62	63	-0.074678	0.151247	1.00587		351.378	4748.43	6.62	63	-1.9e-05	3.7e-05	0.308333		1.31421			351.378	4748.43	6.62	63	-0.203326	0.440853	1.06413		351.378
3.96743			351.766	4747.56	6.62	63	0.056619	-0.083427	-1.10201		351.766	4747.56	6.62	63	2e-06	8e-06	0.122811		-0.979202			351.766	4747.56	6.62	63	-0.068041	0.141996	0.944351		351.766	4747.56	6.62	63	-1.4e-05	3.2e-05	0.266667		1.21102			351.766	4747.56	6.62	63	-0.206791	0.433011	1.0452		351.766
4.38828			352.033	4746.62	6.62	63	0.048752	-0.066816	-0.882593		352.033	4746.62	6.62	63	1e-06	7e-06	0.107459		-0.775133			352.033	4746.62	6.62	63	-0.061307	0.130673	0.869047		352.033	4746.62	6.62	63	-1.2e-05	2.9e-05	0.241667		1.11071			352.033	4746.62	6.62	63	-0.213951	0.43849	1.05842		352.033
3.5564			352.341	4745.64	6.62	63	0.088045	-0.132238	-1.74677		352.341	4745.64	6.62	63	-1e-06	1.3e-05	0.199568		-1.5472			352.341	4745.64	6.62	63	-0.058555	0.122095	0.811998		352.341	4745.64	6.62	63	-1.5e-05	3.2e-05	0.266667		1.07866			352.341	4745.64	6.62	63	-0.250987	0.534565	1.29033		352.341
4.16571			352.658	4744.71	6.62	63	0.081108	-0.116843	-1.54341		352.658	4744.71	6.62	63	-2e-06	1.2e-05	0.184216		-1.3592			352.658	4744.71	6.62	63	-0.053665	0.113827	0.757011		352.658	4744.71	6.62	63	-1.4e-05	3e-05	0.25		1.00701			352.658	4744.71	6.62	63	-0.267753	0.555528	1.34093		352.658
4.76302			352.789	4743.79	6.62	63	0.032985	-0.030572	-0.403835		352.789	4743.79	6.62	63	-1e-06	4e-06	0.0614054		-0.342429			352.789	4743.79	6.62	63	-0.0446	0.100974	0.671532		352.789	4743.79	6.62	63	-8e-06	2.4e-05	0.2		0.871532			352.789	4743.79	6.62	63	-0.249836	0.463886	1.11972		352.789
4.79656			352.881	4742.76	6.62	63	0.082657	-0.11041	-1.45844		352.881	4742.76	6.62	63	-6e-06	1.2e-05	0.184216		-1.27422			352.881	4742.76	6.62	63	-0.045269	0.098888	0.657659		352.881	4742.76	6.62	63	-1.2e-05	2.7e-05	0.225		0.882659			352.881	4742.76	6.62	63	-0.321468	0.626017	1.51108		352.881
-0.5441			353.323	4741.78	6.62	63	0.21205	-0.328338	-4.33712		353.323	4741.78	6.62	63	-1.8e-05	3.5e-05	0.537297		-3.79982			353.323	4741.78	6.62	63	-0.040772	0.080718	0.536819		353.323	4741.78	6.62	63	-1.3e-05	2.4e-05	0.2		0.736819			353.323	4741.78	6.62	63	-0.32982	0.786652	1.89882		353.323
1.19817			353.875	4740.98	6.62	63	0.203636	-0.3108	-4.10545		353.875	4740.98	6.62	63	-1.8e-05	3.4e-05	0.521946		-3.58351			353.875	4740.98	6.62	63	-0.039618	0.080149	0.533034		353.875	4740.98	6.62	63	-1.3e-05	2.4e-05	0.2		0.733034			353.875	4740.98	6.62	63	-0.397352	0.885359	2.13707		353.875
-2.91748			354.508	4740.15	6.62	63	0.251964	-0.390807	-5.16229		354.508	4740.15	6.62	63	-2.4e-05	4.3e-05	0.660108		-4.50218			354.508	4740.15	6.62	63	-0.034251	0.06619	0.4402		354.508	4740.15	6.62	63	-1.1e-05	1.9e-05	0.158333		0.598533			354.508	4740.15	6.62	63	-0.324842	0.847859	2.04656		354.508
3.96515			354.962	4739.4	6.62	63	0.183193	-0.270577	-3.57413		354.962	4739.4	6.62	63	-1.9e-05	2.9e-05	0.445189		-3.12894			354.962	4739.4	6.62	63	-0.035798	0.074681	0.496669		354.962	4739.4	6.62	63	-1.1e-05	2.3e-05	0.191667		0.688336			354.962	4739.4	6.62	63	-0.546814	1.09032	2.63181		354.962
5.47731			355.199	4738.46	6.62	63	0.161912	-0.229542	-3.03209		355.199	4738.46	6.62	63	-1.9e-05	2.5e-05	0.383784		-2.64831			355.199	4738.46	6.62	63	-0.032943	0.070495	0.46883		355.199	4738.46	6.62	63	-1e-05	2.2e-05	0.183333		0.652163			355.199	4738.46	6.62	63	-0.654098	1.19444	2.88314		355.199
4.7615			355.437	4737.47	6.62	63	0.220096	-0.321525	-4.24712		355.437	4737.47	6.62	63	-2.9e-05	3.8e-05	0.583351		-3.66377			355.437	4737.47	6.62	63	-0.031287	0.065349	0.434606		355.437	4737.47	6.62	63	-1e-05	2.1e-05	0.175		0.609606			355.437	4737.47	6.62	63	-0.794919	1.44477	3.48737		355.437
6.23308			355.675	4736.52	6.62	63	0.214218	-0.306111	-4.04351		355.675	4736.52	6.62	63	-3.1e-05	3.7e-05	0.568		-3.47551			355.675	4736.52	6.62	63	-0.029042	0.061656	0.410046		355.675	4736.52	6.62	63	-1e-05	2.1e-05	0.175		0.585046			355.675	4736.52	6.62	63	-1.00943	1.68981	4.07885		355.675
6.85726			355.879	4735.54	6.62	63	0.244389	-0.350153	-4.62528		355.879	4735.54	6.62	63	-3.9e-05	4.5e-05	0.690811		-3.93447			355.879	4735.54	6.62	63	-0.027303	0.05766	0.38347		355.879	4735.54	6.62	63	-9e-06	2e-05	0.166667		0.550137			355.879	4735.54	6.62	63	-1.29604	2.05345	4.9566		355.879
7.55903			356.105	4734.56	6.62	63	0.279171	-0.401629	-5.30524		356.105	4734.56	6.62	63	-4.7e-05	5.4e-05	0.828973		-4.47627			356.105	4734.56	6.62	63	-0.025733	0.053875	0.358298		356.105	4734.56	6.62	63	-9e-06	1.9e-05	0.158333		0.516631			356.105	4734.56	6.62	63	-1.67394	2.513	6.06585		356.105
7.90617			356.234	4734.04	6.62	63	0.299055	-0.4312	-5.69585		356.234	4734.04	6.62	63	-5.2e-05	5.9e-05	0.90573		-4.79012			356.234	4734.04	6.62	63	-0.024954	0.051933	0.345383		356.234	4734.04	6.62	63	-9e-06	1.8e-05	0.15		0.495383			356.234	4734.04	6.62	63	-1.90997	2.79012	6.73477		356.234
4.00855			343.685	4759.75	7.5	63	0.03341	-0.059795	-0.78985		343.685	4759.75	7.5	63	5e-06	5e-06	0.0767568		-0.713093			343.685	4759.75	7.5	63	-0.334832	0.521305	3.46696		343.685	4759.75	7.5	63	-5.8e-05	8.5e-05	0.708333		4.1753			343.685	4759.75	7.5	63	-0.07952	0.169531	0.409213		343.685
4.30331			344.357	4759.08	7.5	63	0.021647	-0.037511	-0.495494		344.357	4759.08	7.5	63	4e-06	5e-06	0.0767568		-0.418737			344.357	4759.08	7.5	63	-0.273157	0.443664	2.95061		344.357	4759.08	7.5	63	-2.8e-05	5.3e-05	0.441667		3.39227			344.357	4759.08	7.5	63	-0.084801	0.176428	0.425861		344.357
3.95686			344.998	4758.31	7.5	63	0.026345	-0.045757	-0.604418		344.998	4758.31	7.5	63	5e-06	5e-06	0.0767568		-0.527661			344.998	4758.31	7.5	63	-0.242073	0.406359	2.70251		344.998	4758.31	7.5	63	-3.1e-05	5.6e-05	0.466667		3.16918			344.998	4758.31	7.5	63	-0.089927	0.18851	0.455024		344.998
4.29214			345.529	4757.52	7.5	63	0.011215	-0.01695	-0.223898		345.529	4757.52	7.5	63	4e-06	4e-06	0.0614054		-0.162492			345.529	4757.52	7.5	63	-0.189265	0.333935	2.22085		345.529	4757.52	7.5	63	-6e-06	2.6e-05	0.216667		2.43752			345.529	4757.52	7.5	63	-0.091263	0.186212	0.449477		345.529
4.27707			345.978	4756.64	7.5	63	0.010651	-0.015055	-0.198866		345.978	4756.64	7.5	63	4e-06	4e-06	0.0614054		-0.137461			345.978	4756.64	7.5	63	-0.166628	0.304923	2.0279		345.978	4756.64	7.5	63	-6e-06	2.5e-05	0.208333		2.23624			345.978	4756.64	7.5	63	-0.095415	0.194358	0.46914		345.978
4.21011			346.413	4755.74	7.5	63	0.013941	-0.020187	-0.266656		346.413	4755.74	7.5	63	4e-06	4e-06	0.0614054		-0.205251			346.413	4755.74	7.5	63	-0.152295	0.286141	1.90299		346.413	4755.74	7.5	63	-1.1e-05	3e-05	0.25		2.15299			346.413	4755.74	7.5	63	-0.10144	0.207689	0.501318		346.413
4.14212			346.848	4754.84	7.5	63	0.0177	-0.026033	-0.343878		346.848	4754.84	7.5	63	5e-06	4e-06	0.0614054		-0.282472			346.848	4754.84	7.5	63	-0.138713	0.266569	1.77283		346.848	4754.84	7.5	63	-1.4e-05	3.4e-05	0.283333		2.05616			346.848	4754.84	7.5	63	-0.107979	0.22223	0.536417		346.848
4.02242			347.283	4753.94	7.5	63	0.0221	-0.03289	-0.434454		347.283	4753.94	7.5	63	5e-06	4e-06	0.0614054		-0.373049			347.283	4753.94	7.5	63	-0.126193	0.247194	1.64397		347.283	4753.94	7.5	63	-1.7e-05	3.6e-05	0.3		1.94397			347.283	4753.94	7.5	63	-0.115138	0.238262	0.575115		347.283
2.85723			347.812	4753.05	7.5	63	0.049197	-0.081156	-1.07201		347.812	4753.05	7.5	63	6e-06	5e-06	0.0767568		-0.995257			347.812	4753.05	7.5	63	-0.12007	0.230608	1.53367		347.812	4753.05	7.5	63	-2.9e-05	4.8e-05	0.4		1.93367			347.812	4753.05	7.5	63	-0.127544	0.275275	0.664457		347.812
-0.483883			348.551	4752.29	7.5	63	0.093218	-0.160609	-2.12153		348.551	4752.29	7.5	63	8e-06	6e-06	0.0921081		-2.02942			348.551	4752.29	7.5	63	-0.098481	0.182035	1.21063		348.551	4752.29	7.5	63	-3.6e-05	5e-05	0.416667		1.6273			348.551	4752.29	7.5	63	-0.126941	0.29723	0.717452		348.551
4.15741			348.912	4751.65	7.5	63	-0.002246	0.014407	0.190306		348.912	4751.65	7.5	63	3e-06	2e-06	0.0307027		0.221009			348.912	4751.65	7.5	63	-0.074304	0.166274	1.10581		348.912	4751.65	7.5	63	4e-06	9e-06	0.075		1.18081			348.912	4751.65	7.5	63	-0.114409	0.221659	0.535039		348.912
3.16576			349.229	4750.63	7.5	63	0.053206	-0.084084	-1.11069		349.229	4750.63	7.5	63	5e-06	5e-06	0.0767568		-1.03393			349.229	4750.63	7.5	63	-0.08947	0.181294	1.2057		349.229	4750.63	7.5	63	-2.1e-05	3.9e-05	0.325		1.5307			349.229	4750.63	7.5	63	-0.151705	0.325255	0.785098		349.229
0.350787			349.85	4749.78	7.5	63	0.101605	-0.169945	-2.24485		349.85	4749.78	7.5	63	6e-06	7e-06	0.107459		-2.1374			349.85	4749.78	7.5	63	-0.078616	0.152673	1.01536		349.85	4749.78	7.5	63	-2.6e-05	4.1e-05	0.341667		1.35703			349.85	4749.78	7.5	63	-0.159518	0.369054	0.89082		349.85
1.79171			350.459	4749.04	7.5	63	0.087627	-0.14329	-1.89276		350.459	4749.04	7.5	63	6e-06	7e-06	0.107459		-1.7853			350.459	4749.04	7.5	63	-0.074955	0.150402	1.00026		350.459	4749.04	7.5	63	-2.2e-05	3.8e-05	0.316667		1.31692			350.459	4749.04	7.5	63	-0.176106	0.392991	0.948599		350.459
2.41558			350.981	4748.21	7.5	63	0.08331	-0.133639	-1.76528		350.981	4748.21	7.5	63	5e-06	6e-06	0.0921081		-1.67317			350.981	4748.21	7.5	63	-0.069263	0.141664	0.942143		350.981	4748.21	7.5	63	-1.8e-05	3.4e-05	0.283333		1.22548			350.981	4748.21	7.5	63	-0.189521	0.416288	1.00483		350.981
3.78096			351.369	4747.34	7.5	63	0.058474	-0.086936	-1.14836		351.369	4747.34	7.5	63	4e-06	5e-06	0.0767568		-1.07161			351.369	4747.34	7.5	63	-0.062225	0.132719	0.882654		351.369	4747.34	7.5	63	-1.3e-05	2.9e-05	0.241667		1.12432			351.369	4747.34	7.5	63	-0.196541	0.412193	0.994949		351.369
4.22865			351.636	4746.4	7.5	63	0.050498	-0.069902	-0.923357		351.636	4746.4	7.5	63	3e-06	5e-06	0.0767568		-0.8466			351.636	4746.4	7.5	63	-0.05567	0.122136	0.812271		351.636	4746.4	7.5	63	-1.1e-05	2.6e-05	0.216667		1.02894			351.636	4746.4	7.5	63	-0.206494	0.420625	1.0153		351.636
3.29712			351.944	4745.42	7.5	63	0.091934	-0.139897	-1.84794		351.944	4745.42	7.5	63	1e-06	8e-06	0.122811		-1.72513			351.944	4745.42	7.5	63	-0.053603	0.114196	0.759466		351.944	4745.42	7.5	63	-1.4e-05	2.9e-05	0.241667		1.00113			351.944	4745.42	7.5	63	-0.239452	0.507576	1.22518		351.944
3.91775			352.261	4744.49	7.5	63	0.084799	-0.124002	-1.63798		352.261	4744.49	7.5	63	0	8e-06	0.122811		-1.51517			352.261	4744.49	7.5	63	-0.048797	0.106418	0.707738		352.261	4744.49	7.5	63	-1.2e-05	2.7e-05	0.225		0.932738			352.261	4744.49	7.5	63	-0.259824	0.531751	1.28354		352.261
4.62219			352.392	4743.57	7.5	63	0.03453	-0.032648	-0.431257		352.392	4743.57	7.5	63	-2e-06	4e-06	0.0614054		-0.369852			352.392	4743.57	7.5	63	-0.039848	0.094657	0.629521		352.392	4743.57	7.5	63	-7e-06	2e-05	0.166667		0.796187			352.392	4743.57	7.5	63	-0.253589	0.459768	1.10978		352.392
4.5853			352.484	4742.54	7.5	63	0.086791	-0.118401	-1.56399		352.484	4742.54	7.5	63	-6e-06	1e-05	0.153514		-1.41048			352.484	4742.54	7.5	63	-0.040699	0.092245	0.613479		352.484	4742.54	7.5	63	-1.1e-05	2.5e-05	0.208333		0.821813			352.484	4742.54	7.5	63	-0.322664	0.610476	1.47356		352.484
-0.996552			352.926	4741.56	7.5	63	0.226279	-0.357111	-4.71719		352.926	4741.56	7.5	63	-1.4e-05	2.8e-05	0.429838		-4.28735			352.926	4741.56	7.5	63	-0.038709	0.077015	0.512192		352.926	4741.56	7.5	63	-1.3e-05	2.3e-05	0.191667		0.703858			352.926	4741.56	7.5	63	-0.321791	0.737324	1.77975		352.926
0.739797			353.478	4740.76	7.5	63	0.217299	-0.338544	-4.47193		353.478	4740.76	7.5	63	-1.6e-05	2.7e-05	0.414486		-4.05744			353.478	4740.76	7.5	63	-0.037018	0.07588	0.504643		353.478	4740.76	7.5	63	-1.2e-05	2.3e-05	0.191667		0.69631			353.478	4740.76	7.5	63	-0.398287	0.841718	2.03173		353.478
-3.45254			354.111	4739.93	7.5	63	0.270968	-0.429102	-5.66814		354.111	4739.93	7.5	63	-2.1e-05	3.5e-05	0.537297		-5.13084			354.111	4739.93	7.5	63	-0.033039	0.063872	0.424784		354.111	4739.93	7.5	63	-1.1e-05	1.8e-05	0.15		0.574784			354.111	4739.93	7.5	63	-0.335222	0.797595	1.92523		354.111
3.57395			354.565	4739.18	7.5	63	0.195564	-0.295843	-3.90788		354.565	4739.18	7.5	63	-1.7e-05	2.5e-05	0.383784		-3.5241			354.565	4739.18	7.5	63	-0.032891	0.070382	0.468079		354.565	4739.18	7.5	63	-1e-05	2.2e-05	0.183333		0.651412			354.565	4739.18	7.5	63	-0.571301	1.06526	2.57132		354.565
5.13214			354.802	4738.25	7.5	63	0.172696	-0.25174	-3.32531		354.802	4738.25	7.5	63	-1.9e-05	2.2e-05	0.33773		-2.98758			354.802	4738.25	7.5	63	-0.030003	0.066388	0.441516		354.802	4738.25	7.5	63	-9e-06	2.1e-05	0.175		0.616516			354.802	4738.25	7.5	63	-0.695385	1.18982	2.87197		354.802
4.33652			355.04	4737.25	7.5	63	0.2363	-0.355144	-4.6912		355.04	4737.25	7.5	63	-2.9e-05	3.4e-05	0.521946		-4.16926			355.04	4737.25	7.5	63	-0.02875	0.06164	0.40994		355.04	4737.25	7.5	63	-9e-06	2e-05	0.166667		0.576606			355.04	4737.25	7.5	63	-0.862734	1.44414	3.48586		355.04
5.84741			355.278	4736.3	7.5	63	0.23014	-0.339519	-4.48481		355.278	4736.3	7.5	63	-3.2e-05	3.5e-05	0.537297		-3.94751			355.278	4736.3	7.5	63	-0.026536	0.058116	0.386503		355.278	4736.3	7.5	63	-9e-06	1.9e-05	0.158333		0.544836			355.278	4736.3	7.5	63	-1.10141	1.71231	4.13315		355.278
6.46051			355.482	4735.32	7.5	63	0.263382	-0.390417	-5.15714		355.482	4735.32	7.5	63	-4e-05	4.3e-05	0.660108		-4.49703			355.482	4735.32	7.5	63	-0.024999	0.054385	0.36169		355.482	4735.32	7.5	63	-8e-06	1.8e-05	0.15		0.51169			355.482	4735.32	7.5	63	-1.42294	2.09658	5.0607		355.482
7.10882			355.708	4734.34	7.5	63	0.302062	-0.450483	-5.95057		355.708	4734.34	7.5	63	-4.9e-05	5.2e-05	0.79827		-5.1523			355.708	4734.34	7.5	63	-0.023645	0.050874	0.33834		355.708	4734.34	7.5	63	-8e-06	1.7e-05	0.141667		0.480006			355.708	4734.34	7.5	63	-1.84185	2.58124	6.23059		355.708
7.49571			355.837	4733.82	7.5	63	0.324146	-0.484967	-6.40608		355.837	4733.82	7.5	63	-5.5e-05	5.8e-05	0.890378		-5.5157			355.837	4733.82	7.5	63	-0.022985	0.049086	0.326449		355.837	4733.82	7.5	63	-8e-06	1.7e-05	0.141667		0.468115			355.837	4733.82	7.5	63	-2.10196	2.87447	6.93837		355.837
3.9544			343.288	4759.54	8.38	63	0.032817	-0.059275	-0.782981		343.288	4759.54	8.38	63	7e-06	2e-06	0.0307027		-0.752279			343.288	4759.54	8.38	63	-0.354902	0.508283	3.38036		343.288	4759.54	8.38	63	-6.5e-05	8.7e-05	0.725		4.10536			343.288	4759.54	8.38	63	-0.07434	0.162427	0.392065		343.288
4.18346			343.96	4758.86	8.38	63	0.020889	-0.036506	-0.482219		343.96	4758.86	8.38	63	6e-06	2e-06	0.0307027		-0.451516			343.96	4758.86	8.38	63	-0.285252	0.426266	2.8349		343.96	4758.86	8.38	63	-3.2e-05	5.1e-05	0.425		3.2599			343.96	4758.86	8.38	63	-0.079601	0.168695	0.407195		343.96
3.81935			344.601	4758.09	8.38	63	0.025647	-0.044958	-0.593864		344.601	4758.09	8.38	63	7e-06	2e-06	0.0307027		-0.563161			344.601	4758.09	8.38	63	-0.248223	0.387599	2.57774		344.601	4758.09	8.38	63	-3.5e-05	5.4e-05	0.45		3.02774			344.601	4758.09	8.38	63	-0.08425	0.180088	0.434695		344.601
4.11777			345.132	4757.3	8.38	63	0.010505	-0.015831	-0.209116		345.132	4757.3	8.38	63	5e-06	2e-06	0.0307027		-0.178414			345.132	4757.3	8.38	63	-0.19166	0.315535	2.09848		345.132	4757.3	8.38	63	-6e-06	2e-05	0.166667		2.26515			345.132	4757.3	8.38	63	-0.08631	0.178234	0.43022		345.132
4.10969			345.581	4756.42	8.38	63	0.009947	-0.013921	-0.183887		345.581	4756.42	8.38	63	5e-06	2e-06	0.0307027		-0.153184			345.581	4756.42	8.38	63	-0.165739	0.285909	1.90145		345.581	4756.42	8.38	63	-7e-06	2e-05	0.166667		2.06812			345.581	4756.42	8.38	63	-0.090399	0.186053	0.449093		345.581
4.04699			346.016	4755.52	8.38	63	0.013297	-0.019228	-0.253988		346.016	4755.52	8.38	63	6e-06	2e-06	0.0307027		-0.223286			346.016	4755.52	8.38	63	-0.149013	0.266789	1.77429		346.016	4755.52	8.38	63	-1.2e-05	2.6e-05	0.216667		1.99096			346.016	4755.52	8.38	63	-0.096021	0.198631	0.479454		346.016
3.96973			346.451	4754.62	8.38	63	0.017094	-0.025222	-0.333165		346.451	4754.62	8.38	63	6e-06	2e-06	0.0307027		-0.302462			346.451	4754.62	8.38	63	-0.133848	0.24754	1.64628		346.451	4754.62	8.38	63	-1.5e-05	3e-05	0.25		1.89628			346.451	4754.62	8.38	63	-0.102122	0.212297	0.512441		346.451
3.86408			346.886	4753.72	8.38	63	0.021554	-0.032289	-0.426515		346.886	4753.72	8.38	63	6e-06	2e-06	0.0307027		-0.395812			346.886	4753.72	8.38	63	-0.120377	0.228956	1.52268		346.886	4753.72	8.38	63	-1.7e-05	3.2e-05	0.266667		1.78935			346.886	4753.72	8.38	63	-0.108814	0.227357	0.548793		346.886
2.73687			347.415	4752.83	8.38	63	0.049244	-0.082229	-1.08619		347.415	4752.83	8.38	63	8e-06	2e-06	0.0307027		-1.05549			347.415	4752.83	8.38	63	-0.115486	0.21578	1.43505		347.415	4752.83	8.38	63	-3e-05	4.7e-05	0.391667		1.82672			347.415	4752.83	8.38	63	-0.118797	0.260948	0.629874		347.415
-0.582132			348.154	4752.07	8.38	63	0.094906	-0.165496	-2.18609		348.154	4752.07	8.38	63	1.2e-05	-1e-06	-0.0153514		-2.20144			348.154	4752.07	8.38	63	-0.098579	0.176298	1.17248		348.154	4752.07	8.38	63	-3.8e-05	5.1e-05	0.425		1.59748			348.154	4752.07	8.38	63	-0.116192	0.281241	0.678858		348.154
4.01127			348.515	4751.43	8.38	63	-0.002739	0.015708	0.207492		348.515	4751.43	8.38	63	3e-06	2e-06	0.0307027		0.238194			348.515	4751.43	8.38	63	-0.067826	0.153933	1.02374		348.515	4751.43	8.38	63	6e-06	4e-06	0.0333333		1.05707			348.515	4751.43	8.38	63	-0.112785	0.216719	0.523115		348.515
3.01825			348.832	4750.41	8.38	63	0.053542	-0.085899	-1.13467		348.832	4750.41	8.38	63	7e-06	2e-06	0.0307027		-1.10396			348.832	4750.41	8.38	63	-0.083645	0.168421	1.12009		348.832	4750.41	8.38	63	-2.1e-05	3.6e-05	0.3		1.42009			348.832	4750.41	8.38	63	-0.142534	0.308488	0.744626		348.832
0.196948			349.453	4749.56	8.38	63	0.103819	-0.176203	-2.32752		349.453	4749.56	8.38	63	1e-05	1e-06	0.0153514		-2.31217			349.453	4749.56	8.38	63	-0.076005	0.145238	0.965912		349.453	4749.56	8.38	63	-2.7e-05	4.1e-05	0.341667		1.30758			349.453	4749.56	8.38	63	-0.146882	0.3472	0.838069		349.453
1.60559			350.062	4748.82	8.38	63	0.089398	-0.148575	-1.96257		350.062	4748.82	8.38	63	9e-06	1e-06	0.0153514		-1.94722			350.062	4748.82	8.38	63	-0.070592	0.141089	0.938319		350.062	4748.82	8.38	63	-2.2e-05	3.6e-05	0.3		1.23832			350.062	4748.82	8.38	63	-0.164205	0.370718	0.894837		350.062
2.22595			350.584	4747.99	8.38	63	0.084894	-0.138597	-1.83077		350.584	4747.99	8.38	63	8e-06	2e-06	0.0307027		-1.80007			350.584	4747.99	8.38	63	-0.064452	0.13237	0.880333		350.584	4747.99	8.38	63	-1.8e-05	3.2e-05	0.266667		1.147			350.584	4747.99	8.38	63	-0.178362	0.393615	0.950105		350.584
3.61952			350.972	4747.12	8.38	63	0.059159	-0.089769	-1.18579		350.972	4747.12	8.38	63	5e-06	2e-06	0.0307027		-1.15508			350.972	4747.12	8.38	63	-0.056724	0.123275	0.819846		350.972	4747.12	8.38	63	-1.2e-05	2.6e-05	0.216667		1.03651			350.972	4747.12	8.38	63	-0.189186	0.393962	0.950943		350.972
4.03692			351.239	4746.18	8.38	63	0.051069	-0.072395	-0.956287		351.239	4746.18	8.38	63	4e-06	2e-06	0.0307027		-0.925585			351.239	4746.18	8.38	63	-0.050238	0.113298	0.753493		351.239	4746.18	8.38	63	-1e-05	2.3e-05	0.191667		0.94516			351.239	4746.18	8.38	63	-0.202172	0.405838	0.979609		351.239
3.08727			351.547	4745.2	8.38	63	0.094075	-0.146543	-1.93573		351.547	4745.2	8.38	63	3e-06	4e-06	0.0614054		-1.87433			351.547	4745.2	8.38	63	-0.048964	0.106298	0.70694		351.547	4745.2	8.38	63	-1.4e-05	2.7e-05	0.225		0.93194			351.547	4745.2	8.38	63	-0.232309	0.484591	1.1697		351.547
3.71363			351.864	4744.27	8.38	63	0.086672	-0.130164	-1.71938		351.864	4744.27	8.38	63	1e-06	5e-06	0.0767568		-1.64262			351.864	4744.27	8.38	63	-0.044134	0.098869	0.657533		351.864	4744.27	8.38	63	-1.2e-05	2.4e-05	0.2		0.857533			351.864	4744.27	8.38	63	-0.256604	0.512582	1.23727		351.864
4.5173			351.995	4743.35	8.38	63	0.034468	-0.033674	-0.44481		351.995	4743.35	8.38	63	-2e-06	4e-06	0.0614054		-0.383405			351.995	4743.35	8.38	63	-0.035066	0.087818	0.584037		351.995	4743.35	8.38	63	-5e-06	1.7e-05	0.141667		0.725704			351.995	4743.35	8.38	63	-0.260403	0.458903	1.1077		351.995
4.37357			352.087	4742.32	8.38	63	0.088569	-0.125041	-1.6517		352.087	4742.32	8.38	63	-5e-06	8e-06	0.122811		-1.52889			352.087	4742.32	8.38	63	-0.036264	0.085409	0.568016		352.087	4742.32	8.38	63	-1e-05	2.2e-05	0.183333		0.75135			352.087	4742.32	8.38	63	-0.328803	0.600179	1.44871		352.087
-1.41368			352.529	4741.34	8.38	63	0.236929	-0.384226	-5.07536		352.529	4741.34	8.38	63	-1.1e-05	2e-05	0.307027		-4.76833			352.529	4741.34	8.38	63	-0.03697	0.073625	0.489646		352.529	4741.34	8.38	63	-1.3e-05	2.2e-05	0.183333		0.67298			352.529	4741.34	8.38	63	-0.326067	0.701582	1.69347		352.529
0.341652			353.081	4740.54	8.38	63	0.227435	-0.364883	-4.81985		353.081	4740.54	8.38	63	-1.3e-05	2.1e-05	0.322378		-4.49747			353.081	4740.54	8.38	63	-0.034664	0.071771	0.477316		353.081	4740.54	8.38	63	-1.2e-05	2.2e-05	0.183333		0.66065			353.081	4740.54	8.38	63	-0.411197	0.811967	1.95992		353.081
-3.90602			353.714	4739.71	8.38	63	0.286198	-0.466385	-6.16062		353.714	4739.71	8.38	63	-1.7e-05	2.7e-05	0.414486		-5.74613			353.714	4739.71	8.38	63	-0.032068	0.061778	0.410857		353.714	4739.71	8.38	63	-1.1e-05	1.8e-05	0.15		0.560857			353.714	4739.71	8.38	63	-0.363597	0.770025	1.85868		353.714
3.19172			354.168	4738.96	8.38	63	0.204283	-0.319717	-4.22324		354.168	4738.96	8.38	63	-1.6e-05	2e-05	0.307027		-3.91621			354.168	4738.96	8.38	63	-0.030091	0.066035	0.439169		354.168	4738.96	8.38	63	-1e-05	2e-05	0.166667		0.605835			354.168	4738.96	8.38	63	-0.605801	1.05305	2.54184		354.168
4.82207			354.405	4738.03	8.38	63	0.179357	-0.271856	-3.59103		354.405	4738.03	8.38	63	-1.9e-05	1.9e-05	0.291676		-3.29935			354.405	4738.03	8.38	63	-0.0271	0.062138	0.413252		354.405	4738.03	8.38	63	-8e-06	1.9e-05	0.158333		0.571585			354.405	4738.03	8.38	63	-0.742439	1.19336	2.88052		354.405
3.9336			354.643	4737.03	8.38	63	0.247612	-0.386677	-5.10773		354.643	4737.03	8.38	63	-2.8e-05	3e-05	0.460541		-4.64719			354.643	4737.03	8.38	63	-0.026298	0.057898	0.385053		354.643	4737.03	8.38	63	-9e-06	1.8e-05	0.15		0.535053			354.643	4737.03	8.38	63	-0.93458	1.45384	3.50928		354.643
5.49352			354.881	4736.08	8.38	63	0.240589	-0.37026	-4.89088		354.881	4736.08	8.38	63	-3.2e-05	3.2e-05	0.491243		-4.39963			354.881	4736.08	8.38	63	-0.024075	0.054494	0.362415		354.881	4736.08	8.38	63	-8e-06	1.8e-05	0.15		0.512415			354.881	4736.08	8.38	63	-1.18863	1.73621	4.19084		354.881
6.04462			355.085	4735.1	8.38	63	0.276218	-0.427875	-5.65193		355.085	4735.1	8.38	63	-4.1e-05	4e-05	0.614054		-5.03788			355.085	4735.1	8.38	63	-0.022746	0.051051	0.339517		355.085	4735.1	8.38	63	-8e-06	1.7e-05	0.141667		0.481184			355.085	4735.1	8.38	63	-1.53336	2.1327	5.1479		355.085
6.66958			355.311	4734.12	8.38	63	0.317975	-0.496294	-6.5557		355.311	4734.12	8.38	63	-5e-05	5e-05	0.767568		-5.78813			355.311	4734.12	8.38	63	-0.021615	0.047841	0.318169		355.311	4734.12	8.38	63	-7e-06	1.6e-05	0.133333		0.451502			355.311	4734.12	8.38	63	-1.97602	2.63008	6.34847		355.311
7.0206			355.44	4733.6	8.38	63	0.341953	-0.535821	-7.07782		355.44	4733.6	8.38	63	-5.6e-05	5.6e-05	0.859676		-6.21815			355.44	4733.6	8.38	63	-0.021078	0.046218	0.307375		355.44	4733.6	8.38	63	-7e-06	1.6e-05	0.133333		0.440708			355.44	4733.6	8.38	63	-2.24858	2.93126	7.07546		355.44
3.97791			342.889	4759.31	9.265	63	0.031918	-0.058487	-0.772572		342.889	4759.31	9.265	63	9e-06	-1e-06	-0.0153514		-0.787924			342.889	4759.31	9.265	63	-0.380153	0.501533	3.33547		342.889	4759.31	9.265	63	-7.4e-05	9.2e-05	0.766667		4.10213			342.889	4759.31	9.265	63	-0.069275	0.155142	0.374481		342.889
4.12335			343.561	4758.64	9.265	63	0.019949	-0.035457	-0.468362		343.561	4758.64	9.265	63	7e-06	0	0		-0.468362			343.561	4758.64	9.265	63	-0.302704	0.415125	2.76081		343.561	4758.64	9.265	63	-3.8e-05	5.1e-05	0.425		3.18581			343.561	4758.64	9.265	63	-0.074636	0.161009	0.388642		343.561
3.75694			344.202	4757.87	9.265	63	0.024668	-0.04398	-0.580945		344.202	4757.87	9.265	63	8e-06	0	0		-0.580945			344.202	4757.87	9.265	63	-0.259019	0.37379	2.48591		344.202	4757.87	9.265	63	-4e-05	5.4e-05	0.45		2.93591			344.202	4757.87	9.265	63	-0.078837	0.171681	0.414402		344.202
4.01392			344.732	4757.08	9.265	63	0.009502	-0.01448	-0.191271		344.732	4757.08	9.265	63	6e-06	1e-06	0.0153514		-0.175919			344.732	4757.08	9.265	63	-0.198183	0.301163	2.0029		344.732	4757.08	9.265	63	-9e-06	1.6e-05	0.133333		2.13623			344.732	4757.08	9.265	63	-0.081756	0.170483	0.411511		344.732
3.98062			345.181	4756.2	9.265	63	0.008993	-0.012676	-0.167441		345.181	4756.2	9.265	63	6e-06	1e-06	0.0153514		-0.15209			345.181	4756.2	9.265	63	-0.168568	0.270312	1.79772		345.181	4756.2	9.265	63	-9e-06	1.6e-05	0.133333		1.93106			345.181	4756.2	9.265	63	-0.085882	0.178143	0.43		345.181
3.92144			345.616	4755.3	9.265	63	0.012221	-0.017889	-0.236301		345.616	4755.3	9.265	63	6e-06	1e-06	0.0153514		-0.22095			345.616	4755.3	9.265	63	-0.148781	0.250006	1.66268		345.616	4755.3	9.265	63	-1.4e-05	2.3e-05	0.191667		1.85434			345.616	4755.3	9.265	63	-0.091159	0.189923	0.458435		345.616
3.81761			346.051	4754.4	9.265	63	0.01611	-0.024221	-0.319943		346.051	4754.4	9.265	63	7e-06	0	0		-0.319943			346.051	4754.4	9.265	63	-0.13173	0.230764	1.53471		346.051	4754.4	9.265	63	-1.7e-05	2.7e-05	0.225		1.75971			346.051	4754.4	9.265	63	-0.096952	0.202931	0.489833		346.051
3.72967			346.486	4753.5	9.265	63	0.020498	-0.031347	-0.414072		346.486	4753.5	9.265	63	7e-06	0	0		-0.414072			346.486	4753.5	9.265	63	-0.116883	0.212525	1.41341		346.486	4753.5	9.265	63	-2e-05	3e-05	0.25		1.66341			346.486	4753.5	9.265	63	-0.103292	0.217085	0.523998		346.486
2.58531			347.016	4752.61	9.265	63	0.048655	-0.082981	-1.09612		347.016	4752.61	9.265	63	1e-05	-2e-06	-0.0307027		-1.12682			347.016	4752.61	9.265	63	-0.11293	0.202686	1.34797		347.016	4752.61	9.265	63	-3.3e-05	4.6e-05	0.383333		1.73131			347.016	4752.61	9.265	63	-0.11097	0.247217	0.596731		347.016
-0.651064			347.755	4751.85	9.265	63	0.095594	-0.169708	-2.24172		347.755	4751.85	9.265	63	1.5e-05	-7e-06	-0.107459		-2.34918			347.755	4751.85	9.265	63	-0.100249	0.172135	1.14479		347.755	4751.85	9.265	63	-4e-05	5.1e-05	0.425		1.56979			347.755	4751.85	9.265	63	-0.106383	0.26539	0.640597		347.755
3.88475			348.115	4751.21	9.265	63	-0.003683	0.017319	0.228772		348.115	4751.21	9.265	63	3e-06	2e-06	0.0307027		0.259475			348.115	4751.21	9.265	63	-0.062234	0.141484	0.940946		348.115	4751.21	9.265	63	6e-06	-1e-06	-0.00833333		0.932612			348.115	4751.21	9.265	63	-0.112084	0.212694	0.513399		348.115
2.85716			348.433	4750.19	9.265	63	0.052882	-0.087047	-1.14983		348.433	4750.19	9.265	63	9e-06	-2e-06	-0.0307027		-1.18053			348.433	4750.19	9.265	63	-0.079026	0.156379	1.04001		348.433	4750.19	9.265	63	-2.2e-05	3.5e-05	0.291667		1.33167			348.433	4750.19	9.265	63	-0.134894	0.292938	0.707092		348.433
0.0376055			349.054	4749.34	9.265	63	0.10483	-0.181871	-2.40239		349.054	4749.34	9.265	63	1.4e-05	-6e-06	-0.0921081		-2.4945			349.054	4749.34	9.265	63	-0.074442	0.138701	0.922437		349.054	4749.34	9.265	63	-2.9e-05	4e-05	0.333333		1.25577			349.054	4749.34	9.265	63	-0.136088	0.326495	0.788091		349.054
1.43852			349.663	4748.6	9.265	63	0.089716	-0.152841	-2.01892		349.663	4748.6	9.265	63	1.2e-05	-4e-06	-0.0614054		-2.08033			349.663	4748.6	9.265	63	-0.067096	0.132432	0.880745		349.663	4748.6	9.265	63	-2.3e-05	3.5e-05	0.291667		1.17241			349.663	4748.6	9.265	63	-0.154523	0.350079	0.845018		349.663
2.06626			350.185	4747.77	9.265	63	0.085095	-0.142778	-1.886		350.185	4747.77	9.265	63	1.1e-05	-3e-06	-0.0460541		-1.93205			350.185	4747.77	9.265	63	-0.060329	0.123474	0.821169		350.185	4747.77	9.265	63	-1.9e-05	3.1e-05	0.258333		1.0795			350.185	4747.77	9.265	63	-0.169751	0.373105	0.900598		350.185
3.44568			350.573	4746.9	9.265	63	0.05842	-0.091694	-1.21121		350.573	4746.9	9.265	63	7e-06	-1e-06	-0.0153514		-1.22657			350.573	4746.9	9.265	63	-0.051686	0.113885	0.757397		350.573	4746.9	9.265	63	-1.2e-05	2.3e-05	0.191667		0.949064			350.573	4746.9	9.265	63	-0.184454	0.378192	0.912877		350.573
3.89358			350.84	4745.96	9.265	63	0.049917	-0.073539	-0.971399		350.84	4745.96	9.265	63	5e-06	0	0		-0.971399			350.84	4745.96	9.265	63	-0.045119	0.104339	0.693911		350.84	4745.96	9.265	63	-9e-06	2e-05	0.166667		0.860578			350.84	4745.96	9.265	63	-0.200512	0.393461	0.949733		350.84
2.89304			351.147	4744.98	9.265	63	0.094258	-0.15209	-2.009		351.147	4744.98	9.265	63	5e-06	0	0		-2.009			351.147	4744.98	9.265	63	-0.044736	0.098523	0.655232		351.147	4744.98	9.265	63	-1.4e-05	2.5e-05	0.208333		0.863565			351.147	4744.98	9.265	63	-0.228966	0.465408	1.1234		351.147
3.53713			351.464	4744.05	9.265	63	0.08622	-0.13474	-1.77982		351.464	4744.05	9.265	63	3e-06	2e-06	0.0307027		-1.74912			351.464	4744.05	9.265	63	-0.039773	0.091323	0.607348		351.464	4744.05	9.265	63	-1.1e-05	2.2e-05	0.183333		0.790681			351.464	4744.05	9.265	63	-0.257219	0.497233	1.20022		351.464
4.41493			351.596	4743.14	9.265	63	0.03239	-0.033213	-0.438721		351.596	4743.14	9.265	63	-3e-06	4e-06	0.0614054		-0.377315			351.596	4743.14	9.265	63	-0.030376	0.080628	0.53622		351.596	4743.14	9.265	63	-5e-06	1.4e-05	0.116667		0.652887			351.596	4743.14	9.265	63	-0.269673	0.460526	1.11161		351.596
4.21705			351.687	4742.1	9.265	63	0.087298	-0.129476	-1.71029		351.687	4742.1	9.265	63	-5e-06	6e-06	0.0921081		-1.61818			351.687	4742.1	9.265	63	-0.032043	0.078499	0.522061		351.687	4742.1	9.265	63	-9e-06	2e-05	0.166667		0.688728			351.687	4742.1	9.265	63	-0.338489	0.593576	1.43277		351.687
-1.77628			352.13	4741.12	9.265	63	0.243405	-0.409188	-5.40509		352.13	4741.12	9.265	63	-6e-06	1.2e-05	0.184216		-5.22087			352.13	4741.12	9.265	63	-0.035554	0.070489	0.46879		352.13	4741.12	9.265	63	-1.3e-05	2.1e-05	0.175		0.64379			352.13	4741.12	9.265	63	-0.338325	0.676022	1.63178		352.13
-0.0200238			352.682	4740.32	9.265	63	0.232857	-0.388314	-5.12936		352.682	4740.32	9.265	63	-8e-06	1.3e-05	0.199568		-4.92979			352.682	4740.32	9.265	63	-0.032583	0.067871	0.451379		352.682	4740.32	9.265	63	-1.2e-05	2.1e-05	0.175		0.626379			352.682	4740.32	9.265	63	-0.431506	0.792164	1.91212		352.682
-4.308			353.316	4739.49	9.265	63	0.296368	-0.501092	-6.61908		353.316	4739.49	9.265	63	-1.2e-05	1.8e-05	0.276324		-6.34275			353.316	4739.49	9.265	63	-0.031342	0.059913	0.398454		353.316	4739.49	9.265	63	-1.1e-05	1.8e-05	0.15		0.548454			353.316	4739.49	9.265	63	-0.402474	0.759054	1.8322		353.316
2.8693			353.768	4738.74	9.265	63	0.207838	-0.34018	-4.49354		353.768	4738.74	9.265	63	-1.3e-05	1.4e-05	0.214919		-4.27862			353.768	4738.74	9.265	63	-0.027431	0.061706	0.410378		353.768	4738.74	9.265	63	-9e-06	1.9e-05	0.158333		0.568712			353.768	4738.74	9.265	63	-0.643987	1.04729	2.52793		353.768
4.58147			354.005	4737.81	9.265	63	0.180809	-0.288621	-3.81248		354.005	4737.81	9.265	63	-1.7e-05	1.6e-05	0.245622		-3.56686			354.005	4737.81	9.265	63	-0.024273	0.057798	0.384388		354.005	4737.81	9.265	63	-8e-06	1.7e-05	0.141667		0.526055			354.005	4737.81	9.265	63	-0.789131	1.1987	2.89341		354.005
3.58354			354.244	4736.81	9.265	63	0.252589	-0.41435	-5.47327		354.244	4736.81	9.265	63	-2.5e-05	2.5e-05	0.383784		-5.08949			354.244	4736.81	9.265	63	-0.023958	0.054159	0.360187		354.244	4736.81	9.265	63	-8e-06	1.7e-05	0.141667		0.501853			354.244	4736.81	9.265	63	-1.00086	1.46365	3.53296		354.244
5.13694			354.482	4735.86	9.265	63	0.244136	-0.39662	-5.23907		354.482	4735.86	9.265	63	-3.1e-05	2.8e-05	0.429838		-4.80924			354.482	4735.86	9.265	63	-0.021688	0.050822	0.337994		354.482	4735.86	9.265	63	-7e-06	1.6e-05	0.133333		0.471327			354.482	4735.86	9.265	63	-1.26199	1.75131	4.2273		354.482
5.63743			354.686	4734.88	9.265	63	0.281345	-0.460705	-6.08559		354.686	4734.88	9.265	63	-3.9e-05	3.7e-05	0.568		-5.51759			354.686	4734.88	9.265	63	-0.02057	0.047687	0.317144		354.686	4734.88	9.265	63	-7e-06	1.5e-05	0.125		0.442144			354.686	4734.88	9.265	63	-1.61731	2.14958	5.18863		354.686
6.18394			354.912	4733.9	9.265	63	0.325021	-0.536747	-7.09005		354.912	4733.9	9.265	63	-4.9e-05	4.7e-05	0.721514		-6.36854			354.912	4733.9	9.265	63	-0.019661	0.044799	0.297938		354.912	4733.9	9.265	63	-7e-06	1.5e-05	0.125		0.422938			354.912	4733.9	9.265	63	-2.06556	2.64468	6.38371		354.912
6.48176			355.04	4733.38	9.265	63	0.350308	-0.581025	-7.67493		355.04	4733.38	9.265	63	-5.5e-05	5.4e-05	0.828973		-6.84596			355.04	4733.38	9.265	63	-0.019249	0.043353	0.288321		355.04	4733.38	9.265	63	-7e-06	1.4e-05	0.116667		0.404988			355.04	4733.38	9.265	63	-2.33875	2.94432	7.10698		355.04
4.06502			342.494	4759.1	10.15	63	0.030684	-0.05741	-0.758346		342.494	4759.1	10.15	63	1e-05	-3e-06	-0.0460541		-0.8044			342.494	4759.1	10.15	63	-0.407177	0.498658	3.31635		342.494	4759.1	10.15	63	-8.4e-05	9.9e-05	0.825		4.14135			342.494	4759.1	10.15	63	-0.064416	0.147812	0.356788		342.494
4.13017			343.166	4758.42	10.15	63	0.018755	-0.034269	-0.45267		343.166	4758.42	10.15	63	9e-06	-2e-06	-0.0307027		-0.483372			343.166	4758.42	10.15	63	-0.322656	0.408454	2.71644		343.166	4758.42	10.15	63	-4.6e-05	5.4e-05	0.45		3.16644			343.166	4758.42	10.15	63	-0.069979	0.153486	0.370483		343.166
3.71176			343.807	4757.65	10.15	63	0.023404	-0.042863	-0.56619		343.807	4757.65	10.15	63	9e-06	-3e-06	-0.0460541		-0.612244			343.807	4757.65	10.15	63	-0.272663	0.364072	2.42128		343.807	4757.65	10.15	63	-4.7e-05	5.7e-05	0.475		2.89628			343.807	4757.65	10.15	63	-0.073773	0.163458	0.394554		343.807
3.94942			344.338	4756.86	10.15	63	0.008199	-0.012931	-0.170809		344.338	4756.86	10.15	63	7e-06	0	0		-0.170809			344.338	4756.86	10.15	63	-0.207553	0.290516	1.93209		344.338	4756.86	10.15	63	-1.4e-05	1.5e-05	0.125		2.05709			344.338	4756.86	10.15	63	-0.077667	0.163112	0.393719		344.338
3.90983			344.787	4755.98	10.15	63	0.00766	-0.011135	-0.147086		344.787	4755.98	10.15	63	7e-06	0	0		-0.147086			344.787	4755.98	10.15	63	-0.174084	0.257868	1.71496		344.787	4755.98	10.15	63	-1.3e-05	1.5e-05	0.125		1.83996			344.787	4755.98	10.15	63	-0.081889	0.170658	0.411933		344.787
3.80689			345.222	4755.08	10.15	63	0.010812	-0.016418	-0.21687		345.222	4755.08	10.15	63	7e-06	-1e-06	-0.0153514		-0.232222			345.222	4755.08	10.15	63	-0.151256	0.236201	1.57087		345.222	4755.08	10.15	63	-1.8e-05	2.1e-05	0.175		1.74587			345.222	4755.08	10.15	63	-0.086934	0.181841	0.438927		345.222
3.72368			345.657	4754.18	10.15	63	0.014579	-0.022778	-0.300881		345.657	4754.18	10.15	63	8e-06	-1e-06	-0.0153514		-0.316233			345.657	4754.18	10.15	63	-0.131979	0.216414	1.43927		345.657	4754.18	10.15	63	-2.1e-05	2.6e-05	0.216667		1.65594			345.657	4754.18	10.15	63	-0.092484	0.194147	0.468631		345.657
3.62988			346.092	4753.28	10.15	63	0.018839	-0.029964	-0.395804		346.092	4753.28	10.15	63	8e-06	-1e-06	-0.0153514		-0.411155			346.092	4753.28	10.15	63	-0.115562	0.198226	1.31831		346.092	4753.28	10.15	63	-2.3e-05	2.9e-05	0.241667		1.55998			346.092	4753.28	10.15	63	-0.098606	0.207567	0.501024		346.092
2.51032			346.621	4752.39	10.15	63	0.047119	-0.082927	-1.09541		346.621	4752.39	10.15	63	1.2e-05	-5e-06	-0.0767568		-1.17216			346.621	4752.39	10.15	63	-0.112257	0.191525	1.27375		346.621	4752.39	10.15	63	-3.6e-05	4.6e-05	0.383333		1.65708			346.621	4752.39	10.15	63	-0.104155	0.234232	0.565388		346.621
-0.69775			347.36	4751.63	10.15	63	0.095095	-0.173004	-2.28526		347.36	4751.63	10.15	63	1.9e-05	-1.3e-05	-0.199568		-2.48483			347.36	4751.63	10.15	63	-0.103293	0.169418	1.12672		347.36	4751.63	10.15	63	-4.3e-05	5.3e-05	0.441667		1.56839			347.36	4751.63	10.15	63	-0.097646	0.250004	0.603458		347.36
3.7741			347.721	4750.99	10.15	63	-0.005147	0.019278	0.254649		347.721	4750.99	10.15	63	3e-06	2e-06	0.0307027		0.285352			347.721	4750.99	10.15	63	-0.057743	0.12946	0.860979		347.721	4750.99	10.15	63	6e-06	-5e-06	-0.0416667		0.819313			347.721	4750.99	10.15	63	-0.112224	0.209565	0.505847		347.721
2.75548			348.038	4749.97	10.15	63	0.051021	-0.08727	-1.15278		348.038	4749.97	10.15	63	1.1e-05	-5e-06	-0.0767568		-1.22953			348.038	4749.97	10.15	63	-0.075703	0.145477	0.967501		348.038	4749.97	10.15	63	-2.4e-05	3.4e-05	0.283333		1.25083			348.038	4749.97	10.15	63	-0.128772	0.278767	0.672886		348.038
-0.0679894			348.659	4749.12	10.15	63	0.104082	-0.186068	-2.45783		348.659	4749.12	10.15	63	1.8e-05	-1.2e-05	-0.184216		-2.64204			348.659	4749.12	10.15	63	-0.073933	0.13325	0.886185		348.659	4749.12	10.15	63	-3.1e-05	4.1e-05	0.341667		1.22785			348.659	4749.12	10.15	63	-0.127276	0.307322	0.741812		348.659
1.31388			349.268	4748.38	10.15	63	0.088445	-0.155985	-2.06045		349.268	4748.38	10.15	63	1.5e-05	-9e-06	-0.138162		-2.19862			349.268	4748.38	10.15	63	-0.06454	0.124601	0.828664		349.268	4748.38	10.15	63	-2.4e-05	3.4e-05	0.283333		1.112			349.268	4748.38	10.15	63	-0.146969	0.331368	0.799854		349.268
1.9252			349.79	4747.55	10.15	63	0.083318	-0.145238	-1.91849		349.79	4747.55	10.15	63	1.3e-05	-8e-06	-0.122811		-2.0413			349.79	4747.55	10.15	63	-0.056976	0.115211	0.766216		349.79	4747.55	10.15	63	-2e-05	3e-05	0.25		1.01622			349.79	4747.55	10.15	63	-0.16355	0.354781	0.856368		349.79
3.32197			350.178	4746.68	10.15	63	0.056008	-0.092409	-1.22066		350.178	4746.68	10.15	63	9e-06	-4e-06	-0.0614054		-1.28206			350.178	4746.68	10.15	63	-0.047258	0.104807	0.697024		350.178	4746.68	10.15	63	-1.2e-05	2.2e-05	0.183333		0.880357			350.178	4746.68	10.15	63	-0.182046	0.364834	0.880634		350.178
3.77723			350.445	4745.74	10.15	63	0.046992	-0.073407	-0.969655		350.445	4745.74	10.15	63	6e-06	-2e-06	-0.0307027		-1.00036			350.445	4745.74	10.15	63	-0.040508	0.095553	0.635479		350.445	4745.74	10.15	63	-9e-06	1.8e-05	0.15		0.785479			350.445	4745.74	10.15	63	-0.201153	0.383572	0.925863		350.445
2.74087			350.753	4744.76	10.15	63	0.091632	-0.155188	-2.04993		350.753	4744.76	10.15	63	8e-06	-4e-06	-0.0614054		-2.11133			350.753	4744.76	10.15	63	-0.04101	0.09108	0.605732		350.753	4744.76	10.15	63	-1.4e-05	2.3e-05	0.191667		0.797398			350.753	4744.76	10.15	63	-0.228666	0.449329	1.08459		350.753
3.38247			351.07	4743.83	10.15	63	0.083108	-0.137323	-1.81394		351.07	4743.83	10.15	63	5e-06	-2e-06	-0.0307027		-1.84464			351.07	4743.83	10.15	63	-0.035841	0.083974	0.558473		351.07	4743.83	10.15	63	-1.1e-05	2e-05	0.166667		0.725139			351.07	4743.83	10.15	63	-0.260763	0.485188	1.17114		351.07
4.36218			351.201	4742.92	10.15	63	0.02803	-0.03098	-0.409224		351.201	4742.92	10.15	63	-4e-06	4e-06	0.0614054		-0.347819			351.201	4742.92	10.15	63	-0.025931	0.073301	0.487492		351.201	4742.92	10.15	63	-4e-06	1.2e-05	0.1		0.587492			351.201	4742.92	10.15	63	-0.280837	0.464135	1.12033		351.201
4.10189			351.293	4741.89	10.15	63	0.082603	-0.131254	-1.73377		351.293	4741.89	10.15	63	-3e-06	4e-06	0.0614054		-1.67237			351.293	4741.89	10.15	63	-0.028163	0.071699	0.476837		351.293	4741.89	10.15	63	-9e-06	1.8e-05	0.15		0.626837			351.293	4741.89	10.15	63	-0.350364	0.589621	1.42322		351.293
-2.07683			351.735	4740.9	10.15	63	0.244198	-0.429567	-5.67428		351.735	4740.9	10.15	63	0	2e-06	0.0307027		-5.64358			351.735	4740.9	10.15	63	-0.034483	0.067709	0.450302		351.735	4740.9	10.15	63	-1.4e-05	2.1e-05	0.175		0.625302			351.735	4740.9	10.15	63	-0.355187	0.658197	1.58875		351.735
-0.331519			352.287	4740.1	10.15	63	0.232648	-0.407479	-5.38251		352.287	4740.1	10.15	63	-3e-06	4e-06	0.0614054		-5.32111			352.287	4740.1	10.15	63	-0.030818	0.06424	0.427231		352.287	4740.1	10.15	63	-1.2e-05	2e-05	0.166667		0.593898			352.287	4740.1	10.15	63	-0.454377	0.778276	1.8786		352.287
-4.64905			352.92	4739.27	10.15	63	0.299877	-0.530691	-7.01006		352.92	4739.27	10.15	63	-5e-06	7e-06	0.107459		-6.9026			352.92	4739.27	10.15	63	-0.030863	0.058318	0.387846		352.92	4739.27	10.15	63	-1.1e-05	1.7e-05	0.141667		0.529513			352.92	4739.27	10.15	63	-0.444722	0.758839	1.83168		352.92
2.57069			353.374	4738.52	10.15	63	0.205458	-0.356167	-4.70472		353.374	4738.52	10.15	63	-9e-06	7e-06	0.107459		-4.59726			353.374	4738.52	10.15	63	-0.024976	0.057478	0.38226		353.374	4738.52	10.15	63	-9e-06	1.7e-05	0.141667		0.523927			353.374	4738.52	10.15	63	-0.679968	1.04275	2.51698		353.374
4.3431			353.611	4737.59	10.15	63	0.175997	-0.300492	-3.96929		353.611	4737.59	10.15	63	-1.4e-05	1.1e-05	0.168865		-3.80042			353.611	4737.59	10.15	63	-0.021592	0.053466	0.355578		353.611	4737.59	10.15	63	-7e-06	1.6e-05	0.133333		0.488911			353.611	4737.59	10.15	63	-0.830149	1.20074	2.89833		353.611
3.22094			353.849	4736.59	10.15	63	0.249879	-0.436126	-5.76092		353.849	4736.59	10.15	63	-2.1e-05	1.8e-05	0.276324		-5.4846			353.849	4736.59	10.15	63	-0.021785	0.050501	0.335859		353.849	4736.59	10.15	63	-8e-06	1.6e-05	0.133333		0.469192			353.849	4736.59	10.15	63	-1.05346	1.46528	3.53689		353.849
4.81044			354.087	4735.64	10.15	63	0.23943	-0.416569	-5.50259		354.087	4735.64	10.15	63	-2.7e-05	2.3e-05	0.353081		-5.1495			354.087	4735.64	10.15	63	-0.019431	0.047182	0.313786		354.087	4735.64	10.15	63	-7e-06	1.5e-05	0.125		0.438786			354.087	4735.64	10.15	63	-1.31434	1.75005	4.22426		354.087
5.21462			354.291	4734.66	10.15	63	0.276946	-0.48608	-6.42078		354.291	4734.66	10.15	63	-3.6e-05	3.1e-05	0.475892		-5.94489			354.291	4734.66	10.15	63	-0.018517	0.044366	0.295058		354.291	4734.66	10.15	63	-6e-06	1.4e-05	0.116667		0.411725			354.291	4734.66	10.15	63	-1.66744	2.13871	5.1624		354.291
5.66527			354.517	4733.68	10.15	63	0.321234	-0.568743	-7.5127		354.517	4733.68	10.15	63	-4.6e-05	4.2e-05	0.644757		-6.86794			354.517	4733.68	10.15	63	-0.017825	0.04181	0.278059		354.517	4733.68	10.15	63	-6e-06	1.4e-05	0.116667		0.394726			354.517	4733.68	10.15	63	-2.10362	2.61587	6.31416		354.517
5.87484			354.646	4733.16	10.15	63	0.347067	-0.617168	-8.15236		354.646	4733.16	10.15	63	-5.2e-05	4.8e-05	0.736865		-7.41549			354.646	4733.16	10.15	63	-0.017534	0.040545	0.269646		354.646	4733.16	10.15	63	-6e-06	1.3e-05	0.108333		0.37798			354.646	4733.16	10.15	63	-2.36545	2.90324	7.00781		354.646
4.15209			342.097	4758.88	11.03	63	0.029164	-0.056142	-0.741597		342.097	4758.88	11.03	63	1.2e-05	-6e-06	-0.0921081		-0.833705			342.097	4758.88	11.03	63	-0.433132	0.49752	3.30878		342.097	4758.88	11.03	63	-9.7e-05	0.000108	0.9		4.20878			342.097	4758.88	11.03	63	-0.05981	0.14056	0.339283		342.097
4.17893			342.769	4758.2	11.03	63	0.017174	-0.032691	-0.431825		342.769	4758.2	11.03	63	1e-05	-3e-06	-0.0460541		-0.477879			342.769	4758.2	11.03	63	-0.342439	0.404179	2.68801		342.769	4758.2	11.03	63	-5.6e-05	5.9e-05	0.491667		3.17968			342.769	4758.2	11.03	63	-0.065681	0.146174	0.352834		342.769
3.72761			343.41	4757.43	11.03	63	0.021697	-0.041305	-0.54561		343.41	4757.43	11.03	63	1.1e-05	-5e-06	-0.0767568		-0.622367			343.41	4757.43	11.03	63	-0.28718	0.357036	2.37448		343.41	4757.43	11.03	63	-5.6e-05	6.2e-05	0.516667		2.89115			343.41	4757.43	11.03	63	-0.06912	0.155485	0.375309		343.41
3.9297			343.941	4756.64	11.03	63	0.006584	-0.011167	-0.147508		343.941	4756.64	11.03	63	8e-06	-1e-06	-0.0153514		-0.16286			343.941	4756.64	11.03	63	-0.218304	0.282819	1.8809		343.941	4756.64	11.03	63	-2.1e-05	1.7e-05	0.141667		2.02257			343.941	4756.64	11.03	63	-0.07407	0.156204	0.377044		343.941
3.84919			344.39	4755.76	11.03	63	0.005933	-0.009268	-0.122424		344.39	4755.76	11.03	63	7e-06	-1e-06	-0.0153514		-0.137775			344.39	4755.76	11.03	63	-0.18126	0.248189	1.65059		344.39	4755.76	11.03	63	-2e-05	1.6e-05	0.133333		1.78393			344.39	4755.76	11.03	63	-0.078446	0.163678	0.395085		344.39
3.76453			344.825	4754.86	11.03	63	0.008888	-0.014471	-0.191152		344.825	4754.86	11.03	63	8e-06	-2e-06	-0.0307027		-0.221855			344.825	4754.86	11.03	63	-0.155504	0.224932	1.49592		344.825	4754.86	11.03	63	-2.4e-05	2.2e-05	0.183333		1.67925			344.825	4754.86	11.03	63	-0.083336	0.174313	0.420756		344.825
3.67692			345.26	4753.96	11.03	63	0.01248	-0.020852	-0.27544		345.26	4753.96	11.03	63	8e-06	-2e-06	-0.0307027		-0.306143			345.26	4753.96	11.03	63	-0.134082	0.204453	1.35972		345.26	4753.96	11.03	63	-2.6e-05	2.7e-05	0.225		1.58472			345.26	4753.96	11.03	63	-0.088739	0.186049	0.449084		345.26
3.55613			345.695	4753.06	11.03	63	0.016551	-0.028097	-0.371142		345.695	4753.06	11.03	63	9e-06	-3e-06	-0.0460541		-0.417196			345.695	4753.06	11.03	63	-0.11609	0.186141	1.23794		345.695	4753.06	11.03	63	-2.7e-05	3e-05	0.25		1.48794			345.695	4753.06	11.03	63	-0.094747	0.198873	0.480038		345.695
2.45159			346.224	4752.17	11.03	63	0.044603	-0.082	-1.08316		346.224	4752.17	11.03	63	1.4e-05	-9e-06	-0.138162		-1.22132			346.224	4752.17	11.03	63	-0.113214	0.182282	1.21227		346.224	4752.17	11.03	63	-4e-05	4.8e-05	0.4		1.61227			346.224	4752.17	11.03	63	-0.098358	0.222141	0.536202		346.224
-0.727774			346.963	4751.41	11.03	63	0.093269	-0.175123	-2.31325		346.963	4751.41	11.03	63	2.3e-05	-2e-05	-0.307027		-2.62028			346.963	4751.41	11.03	63	-0.107485	0.168008	1.11734		346.963	4751.41	11.03	63	-4.6e-05	5.5e-05	0.458333		1.57568			346.963	4751.41	11.03	63	-0.090051	0.235394	0.568192		346.963
3.69344			347.324	4750.77	11.03	63	-0.007219	0.021737	0.287131		347.324	4750.77	11.03	63	2e-06	3e-06	0.0460541		0.333185			347.324	4750.77	11.03	63	-0.054361	0.118218	0.786214		347.324	4750.77	11.03	63	4e-06	-7e-06	-0.0583333		0.727881			347.324	4750.77	11.03	63	-0.113137	0.207217	0.500179		347.324
2.68066			347.641	4749.75	11.03	63	0.047838	-0.086329	-1.14035		347.641	4749.75	11.03	63	1.3e-05	-8e-06	-0.122811		-1.26316			347.641	4749.75	11.03	63	-0.07361	0.135834	0.90337		347.641	4749.75	11.03	63	-2.6e-05	3.4e-05	0.283333		1.1867			347.641	4749.75	11.03	63	-0.124084	0.266019	0.642115		347.641
-0.159491			348.262	4748.91	11.03	63	0.10172	-0.189058	-2.49732		348.262	4748.91	11.03	63	2.1e-05	-1.9e-05	-0.291676		-2.789			348.262	4748.91	11.03	63	-0.074406	0.128823	0.856743		348.262	4748.91	11.03	63	-3.3e-05	4.1e-05	0.341667		1.19841			348.262	4748.91	11.03	63	-0.12019	0.289809	0.699539		348.262
1.20365			348.871	4748.16	11.03	63	0.085204	-0.157288	-2.07766		348.871	4748.16	11.03	63	1.8e-05	-1.5e-05	-0.23027		-2.30794			348.871	4748.16	11.03	63	-0.062891	0.117699	0.782762		348.871	4748.16	11.03	63	-2.6e-05	3.4e-05	0.283333		1.0661			348.871	4748.16	11.03	63	-0.141375	0.314577	0.759324		348.871
1.81115			349.393	4747.33	11.03	63	0.079675	-0.146182	-1.93096		349.393	4747.33	11.03	63	1.6e-05	-1.3e-05	-0.199568		-2.13053			349.393	4747.33	11.03	63	-0.054444	0.107705	0.716297		349.393	4747.33	11.03	63	-2.1e-05	2.9e-05	0.241667		0.957964			349.393	4747.33	11.03	63	-0.159391	0.33866	0.817455		349.393
3.21229			349.781	4746.46	11.03	63	0.051628	-0.091375	-1.207		349.781	4746.46	11.03	63	1e-05	-7e-06	-0.107459		-1.31446			349.781	4746.46	11.03	63	-0.043515	0.096252	0.640128		349.781	4746.46	11.03	63	-1.3e-05	2e-05	0.166667		0.806795			349.781	4746.46	11.03	63	-0.181517	0.353461	0.853182		349.781
3.70152			350.048	4745.52	11.03	63	0.041961	-0.071384	-0.942933		350.048	4745.52	11.03	63	7e-06	-4e-06	-0.0614054		-1.00434			350.048	4745.52	11.03	63	-0.036475	0.087138	0.579515		350.048	4745.52	11.03	63	-1e-05	1.7e-05	0.141667		0.721182			350.048	4745.52	11.03	63	-0.203591	0.375596	0.906611		350.048
2.61191			350.356	4744.54	11.03	63	0.086341	-0.156081	-2.06172		350.356	4744.54	11.03	63	1.1e-05	-9e-06	-0.138162		-2.19988			350.356	4744.54	11.03	63	-0.037875	0.084116	0.559417		350.356	4744.54	11.03	63	-1.4e-05	2.2e-05	0.183333		0.742751			350.356	4744.54	11.03	63	-0.230586	0.435987	1.05238		350.356
3.25928			350.673	4743.61	11.03	63	0.076808	-0.136922	-1.80864		350.673	4743.61	11.03	63	7e-06	-6e-06	-0.0921081		-1.90075			350.673	4743.61	11.03	63	-0.03239	0.076973	0.511912		350.673	4743.61	11.03	63	-1.1e-05	1.9e-05	0.158333		0.670246			350.673	4743.61	11.03	63	-0.266264	0.475425	1.14758		350.673
4.35762			350.804	4742.7	11.03	63	0.021171	-0.026593	-0.351275		350.804	4742.7	11.03	63	-4e-06	5e-06	0.0767568		-0.274518			350.804	4742.7	11.03	63	-0.021836	0.066045	0.439235		350.804	4742.7	11.03	63	-4e-06	1e-05	0.0833333		0.522569			350.804	4742.7	11.03	63	-0.293378	0.469105	1.13232		350.804
4.00083			350.896	4741.67	11.03	63	0.074138	-0.12971	-1.71338		350.896	4741.67	11.03	63	-2e-06	1e-06	0.0153514		-1.69803			350.896	4741.67	11.03	63	-0.024694	0.065154	0.43331		350.896	4741.67	11.03	63	-9e-06	1.6e-05	0.133333		0.566643			350.896	4741.67	11.03	63	-0.363304	0.587168	1.4173		350.896
-2.36298			351.338	4740.68	11.03	63	0.239039	-0.444755	-5.8749		351.338	4740.68	11.03	63	8e-06	-1e-05	-0.153514		-6.02842			351.338	4740.68	11.03	63	-0.033768	0.065283	0.434167		351.338	4740.68	11.03	63	-1.4e-05	2.1e-05	0.175		0.609167			351.338	4740.68	11.03	63	-0.373015	0.644848	1.55653		351.338
-0.59926			351.89	4739.88	11.03	63	0.225963	-0.420722	-5.55744		351.89	4739.88	11.03	63	4e-06	-7e-06	-0.107459		-5.6649			351.89	4739.88	11.03	63	-0.029379	0.060929	0.405211		351.89	4739.88	11.03	63	-1.2e-05	1.9e-05	0.158333		0.563544			351.89	4739.88	11.03	63	-0.476538	0.767298	1.8521		351.89
-4.92882			352.523	4739.06	11.03	63	0.29622	-0.554152	-7.31996		352.523	4739.06	11.03	63	4e-06	-6e-06	-0.0921081		-7.41207			352.523	4739.06	11.03	63	-0.030631	0.056971	0.378888		352.523	4739.06	11.03	63	-1.2e-05	1.7e-05	0.141667		0.520555			352.523	4739.06	11.03	63	-0.483777	0.762608	1.84078		352.523
2.34552			352.977	4738.3	11.03	63	0.196219	-0.365904	-4.83334		352.977	4738.3	11.03	63	-3e-06	-1e-06	-0.0153514		-4.84869			352.977	4738.3	11.03	63	-0.022756	0.053421	0.355279		352.977	4738.3	11.03	63	-9e-06	1.6e-05	0.133333		0.488612			352.977	4738.3	11.03	63	-0.710169	1.03583	2.50027		352.977
4.12218			353.214	4737.37	11.03	63	0.164446	-0.306535	-4.04911		353.214	4737.37	11.03	63	-1e-05	4e-06	0.0614054		-3.98771			353.214	4737.37	11.03	63	-0.019107	0.049225	0.327373		353.214	4737.37	11.03	63	-7e-06	1.4e-05	0.116667		0.44404			353.214	4737.37	11.03	63	-0.862926	1.19695	2.8892		353.214
2.90856			353.452	4736.37	11.03	63	0.238673	-0.4504	-5.94947		353.452	4736.37	11.03	63	-1.4e-05	9e-06	0.138162		-5.81131			353.452	4736.37	11.03	63	-0.019809	0.046982	0.312456		353.452	4736.37	11.03	63	-7e-06	1.5e-05	0.125		0.437456			353.452	4736.37	11.03	63	-1.08912	1.45506	3.51221		353.452
4.49849			353.69	4735.42	11.03	63	0.22578	-0.428713	-5.663		353.69	4735.42	11.03	63	-2.1e-05	1.5e-05	0.23027		-5.43273			353.69	4735.42	11.03	63	-0.017343	0.043635	0.290196		353.69	4735.42	11.03	63	-6e-06	1.4e-05	0.116667		0.406863			353.69	4735.42	11.03	63	-1.34431	1.73071	4.17757		353.69
4.8174			353.894	4734.44	11.03	63	0.262094	-0.502103	-6.63243		353.894	4734.44	11.03	63	-2.9e-05	2.3e-05	0.353081		-6.27935			353.894	4734.44	11.03	63	-0.016618	0.041137	0.273583		353.894	4734.44	11.03	63	-6e-06	1.3e-05	0.108333		0.381917			353.894	4734.44	11.03	63	-1.68448	2.10009	5.06919		353.894
5.10026			354.12	4733.46	11.03	63	0.305533	-0.590064	-7.79433		354.12	4733.46	11.03	63	-3.9e-05	3.3e-05	0.506595		-7.28774			354.12	4733.46	11.03	63	-0.01613	0.038913	0.258793		354.12	4733.46	11.03	63	-6e-06	1.3e-05	0.108333		0.367126			354.12	4733.46	11.03	63	-2.09491	2.54684	6.14755		354.12
5.22897			354.249	4732.94	11.03	63	0.331197	-0.642098	-8.48167		354.249	4732.94	11.03	63	-4.4e-05	3.9e-05	0.598703		-7.88296			354.249	4732.94	11.03	63	-0.015957	0.037832	0.251603		354.249	4732.94	11.03	63	-6e-06	1.2e-05	0.1		0.351603			354.249	4732.94	11.03	63	-2.33636	2.81338	6.79091		354.249
4.28751			341.7	4758.66	11.91	63	0.027322	-0.054638	-0.72173		341.7	4758.66	11.91	63	1.3e-05	-8e-06	-0.122811		-0.844541			341.7	4758.66	11.91	63	-0.45545	0.495716	3.29678		341.7	4758.66	11.91	63	-0.000113	0.000122	1.01667		4.31345			341.7	4758.66	11.91	63	-0.055469	0.133436	0.322087		341.7
4.23942			342.372	4757.98	11.91	63	0.015228	-0.030786	-0.406662		342.372	4757.98	11.91	63	1e-05	-5e-06	-0.0767568		-0.483418			342.372	4757.98	11.91	63	-0.359728	0.40017	2.66135		342.372	4757.98	11.91	63	-6.9e-05	6.8e-05	0.566667		3.22801			342.372	4757.98	11.91	63	-0.061741	0.139127	0.335824		342.372
3.79759			343.013	4757.21	11.91	63	0.019612	-0.039462	-0.521265		343.013	4757.21	11.91	63	1.2e-05	-6e-06	-0.0921081		-0.613374			343.013	4757.21	11.91	63	-0.30091	0.351275	2.33617		343.013	4757.21	11.91	63	-6.8e-05	6.9e-05	0.575		2.91117			343.013	4757.21	11.91	63	-0.064863	0.147821	0.356809		343.013
3.94164			343.544	4756.42	11.91	63	0.004552	-0.009009	-0.119003		343.544	4756.42	11.91	63	8e-06	-2e-06	-0.0307027		-0.149705			343.544	4756.42	11.91	63	-0.228738	0.276549	1.8392		343.544	4756.42	11.91	63	-3e-05	2e-05	0.166667		2.00587			343.544	4756.42	11.91	63	-0.070934	0.149696	0.361335		343.544
3.84011			343.993	4755.54	11.91	63	0.003778	-0.007038	-0.0929671		343.993	4755.54	11.91	63	8e-06	-2e-06	-0.0307027		-0.12367			343.993	4755.54	11.91	63	-0.188884	0.240307	1.59817		343.993	4755.54	11.91	63	-2.8e-05	1.9e-05	0.158333		1.75651			343.993	4755.54	11.91	63	-0.075519	0.157192	0.379429		343.993
3.73097			344.428	4754.64	11.91	63	0.006491	-0.012158	-0.160599		344.428	4754.64	11.91	63	8e-06	-3e-06	-0.0460541		-0.206653			344.428	4754.64	11.91	63	-0.160748	0.215681	1.4344		344.428	4754.64	11.91	63	-3.1e-05	2.5e-05	0.208333		1.64273			344.428	4754.64	11.91	63	-0.080321	0.167374	0.404006		344.428
3.64961			344.863	4753.74	11.91	63	0.009766	-0.018388	-0.242893		344.863	4753.74	11.91	63	9e-06	-3e-06	-0.0460541		-0.288947			344.863	4753.74	11.91	63	-0.13741	0.194469	1.29332		344.863	4753.74	11.91	63	-3.2e-05	2.9e-05	0.241667		1.53499			344.863	4753.74	11.91	63	-0.085652	0.178591	0.431082		344.863
3.5405			345.298	4752.84	11.91	63	0.013475	-0.025464	-0.336362		345.298	4752.84	11.91	63	9e-06	-4e-06	-0.0614054		-0.397767			345.298	4752.84	11.91	63	-0.11791	0.175893	1.16978		345.298	4752.84	11.91	63	-3.3e-05	3.2e-05	0.266667		1.43645			345.298	4752.84	11.91	63	-0.091639	0.190886	0.460759		345.298
2.44009			345.827	4751.95	11.91	63	0.041027	-0.080077	-1.05776		345.827	4751.95	11.91	63	1.6e-05	-1.2e-05	-0.184216		-1.24198			345.827	4751.95	11.91	63	-0.115451	0.174724	1.16201		345.827	4751.95	11.91	63	-4.5e-05	5e-05	0.416667		1.57868			345.827	4751.95	11.91	63	-0.093497	0.210926	0.509132		345.827
-0.731388			346.566	4751.2	11.91	63	0.09005	-0.175988	-2.32468		346.566	4751.2	11.91	63	2.6e-05	-2.6e-05	-0.399135		-2.72381			346.566	4751.2	11.91	63	-0.112596	0.167698	1.11528		346.566	4751.2	11.91	63	-5e-05	5.7e-05	0.475		1.59028			346.566	4751.2	11.91	63	-0.083467	0.221564	0.53481		346.566
3.64174			346.927	4750.55	11.91	63	-0.009916	0.024688	0.326111		346.927	4750.55	11.91	63	2e-06	3e-06	0.0460541		0.372165			346.927	4750.55	11.91	63	-0.052031	0.107894	0.717554		346.927	4750.55	11.91	63	1e-06	-8e-06	-0.0666667		0.650887			346.927	4750.55	11.91	63	-0.114694	0.205545	0.496143		346.927
2.62341			347.244	4749.53	11.91	63	0.043192	-0.084003	-1.10962		347.244	4749.53	11.91	63	1.5e-05	-1.1e-05	-0.168865		-1.27849			347.244	4749.53	11.91	63	-0.072645	0.127456	0.847652		347.244	4749.53	11.91	63	-2.9e-05	3.4e-05	0.283333		1.13099			347.244	4749.53	11.91	63	-0.120601	0.254507	0.614327		347.244
-0.194937			347.865	4748.69	11.91	63	0.096985	-0.189451	-2.50252		347.865	4748.69	11.91	63	2.5e-05	-2.5e-05	-0.383784		-2.8863			347.865	4748.69	11.91	63	-0.075683	0.125374	0.833805		347.865	4748.69	11.91	63	-3.5e-05	4.2e-05	0.35		1.18381			347.865	4748.69	11.91	63	-0.114818	0.273936	0.661225		347.865
1.14348			348.474	4747.94	11.91	63	0.080106	-0.157022	-2.07415		348.474	4747.94	11.91	63	2.1e-05	-2e-05	-0.307027		-2.38118			348.474	4747.94	11.91	63	-0.062128	0.111728	0.743052		348.474	4747.94	11.91	63	-2.8e-05	3.5e-05	0.291667		1.03472			348.474	4747.94	11.91	63	-0.137305	0.299498	0.722926		348.474
1.73279			348.996	4747.11	11.91	63	0.073833	-0.145034	-1.9158		348.996	4747.11	11.91	63	1.9e-05	-1.8e-05	-0.276324		-2.19212			348.996	4747.11	11.91	63	-0.052696	0.100991	0.671645		348.996	4747.11	11.91	63	-2.3e-05	2.9e-05	0.241667		0.913312			348.996	4747.11	11.91	63	-0.156842	0.32434	0.78289		348.996
3.15455			349.384	4746.24	11.91	63	0.045088	-0.088272	-1.16601		349.384	4746.24	11.91	63	1.2e-05	-1e-05	-0.153514		-1.31953			349.384	4746.24	11.91	63	-0.040455	0.088288	0.587163		349.384	4746.24	11.91	63	-1.5e-05	2e-05	0.166667		0.75383			349.384	4746.24	11.91	63	-0.18241	0.343668	0.829543		349.384
3.63581			349.651	4745.3	11.91	63	0.034784	-0.067443	-0.890875		349.651	4745.3	11.91	63	8e-06	-6e-06	-0.0921081		-0.982983			349.651	4745.3	11.91	63	-0.033069	0.079203	0.526743		349.651	4745.3	11.91	63	-1.1e-05	1.6e-05	0.133333		0.660076			349.651	4745.3	11.91	63	-0.207307	0.36913	0.891003		349.651
2.52186			349.959	4744.32	11.91	63	0.077909	-0.153914	-2.0331		349.959	4744.32	11.91	63	1.4e-05	-1.4e-05	-0.214919		-2.24802			349.959	4744.32	11.91	63	-0.035319	0.077674	0.516574		349.959	4744.32	11.91	63	-1.5e-05	2.2e-05	0.183333		0.699908			349.959	4744.32	11.91	63	-0.233909	0.424509	1.02468		349.959
3.20681			350.276	4743.4	11.91	63	0.067382	-0.133685	-1.76589		350.276	4743.4	11.91	63	1e-05	-1e-05	-0.153514		-1.9194			350.276	4743.4	11.91	63	-0.029474	0.070406	0.468238		350.276	4743.4	11.91	63	-1.2e-05	1.8e-05	0.15		0.618238			350.276	4743.4	11.91	63	-0.27279	0.467242	1.12783		350.276
4.35239			350.407	4742.48	11.91	63	0.011684	-0.019864	-0.26239		350.407	4742.48	11.91	63	-5e-06	5e-06	0.0767568		-0.185633			350.407	4742.48	11.91	63	-0.018157	0.05898	0.392249		350.407	4742.48	11.91	63	-4e-06	8e-06	0.0666667		0.458916			350.407	4742.48	11.91	63	-0.30661	0.474693	1.14581		350.407
3.97597			350.499	4741.45	11.91	63	0.06159	-0.124258	-1.64136		350.499	4741.45	11.91	63	1e-06	-2e-06	-0.0307027		-1.67206			350.499	4741.45	11.91	63	-0.021667	0.058937	0.391963		350.499	4741.45	11.91	63	-9e-06	1.5e-05	0.125		0.516963			350.499	4741.45	11.91	63	-0.376147	0.584994	1.41205		350.499
-2.55078			350.941	4740.46	11.91	63	0.226981	-0.452955	-5.98322		350.941	4740.46	11.91	63	1.8e-05	-2.4e-05	-0.368432		-6.35165			350.941	4740.46	11.91	63	-0.033373	0.063208	0.420368		350.941	4740.46	11.91	63	-1.5e-05	2.1e-05	0.175		0.595368			350.941	4740.46	11.91	63	-0.389312	0.633338	1.52875		350.941
-0.827778			351.494	4739.67	11.91	63	0.2127	-0.427851	-5.65161		351.494	4739.67	11.91	63	1.4e-05	-2e-05	-0.307027		-5.95864			351.494	4739.67	11.91	63	-0.028293	0.057951	0.385406		351.494	4739.67	11.91	63	-1.3e-05	1.9e-05	0.158333		0.543739			351.494	4739.67	11.91	63	-0.494657	0.755581	1.82382		351.494
-5.16112			352.127	4738.84	11.91	63	0.28416	-0.569151	-7.51809		352.127	4738.84	11.91	63	1.6e-05	-2.3e-05	-0.353081		-7.87117			352.127	4738.84	11.91	63	-0.030602	0.055865	0.371533		352.127	4738.84	11.91	63	-1.2e-05	1.7e-05	0.141667		0.513199			352.127	4738.84	11.91	63	-0.515877	0.766006	1.84898		352.127
2.14564			352.58	4738.08	11.91	63	0.179919	-0.369008	-4.87434		352.58	4738.08	11.91	63	6e-06	-1.2e-05	-0.184216		-5.05855			352.58	4738.08	11.91	63	-0.020803	0.049572	0.329681		352.58	4738.08	11.91	63	-9e-06	1.5e-05	0.125		0.454681			352.58	4738.08	11.91	63	-0.731754	1.0234	2.47028		352.58
3.96286			352.817	4737.15	11.91	63	0.145437	-0.305389	-4.03398		352.817	4737.15	11.91	63	-3e-06	-4e-06	-0.0614054		-4.09538			352.817	4737.15	11.91	63	-0.016841	0.045118	0.300059		352.817	4737.15	11.91	63	-6e-06	1.3e-05	0.108333		0.408393			352.817	4737.15	11.91	63	-0.885221	1.18483	2.85992		352.817
2.61976			353.055	4736.15	11.91	63	0.218168	-0.455612	-6.01832		353.055	4736.15	11.91	63	-4e-06	-4e-06	-0.0614054		-6.07972			353.055	4736.15	11.91	63	-0.018046	0.04363	0.290163		353.055	4736.15	11.91	63	-7e-06	1.4e-05	0.116667		0.40683			353.055	4736.15	11.91	63	-1.10577	1.43007	3.45189		353.055
4.17945			353.293	4735.21	11.91	63	0.202248	-0.431214	-5.69604		353.293	4735.21	11.91	63	-1.2e-05	3e-06	0.0460541		-5.64998			353.293	4735.21	11.91	63	-0.015437	0.040207	0.267398		353.293	4735.21	11.91	63	-6e-06	1.2e-05	0.1		0.367398			353.293	4735.21	11.91	63	-1.35156	1.69231	4.08489		353.293
4.40526			353.497	4734.22	11.91	63	0.235943	-0.507066	-6.69799		353.497	4734.22	11.91	63	-1.9e-05	1e-05	0.153514		-6.54447			353.497	4734.22	11.91	63	-0.014885	0.038022	0.252867		353.497	4734.22	11.91	63	-6e-06	1.2e-05	0.1		0.352867			353.497	4734.22	11.91	63	-1.67047	2.03485	4.91172		353.497
4.52805			353.723	4733.24	11.91	63	0.277158	-0.599119	-7.91394		353.723	4733.24	11.91	63	-2.7e-05	1.9e-05	0.291676		-7.62227			353.723	4733.24	11.91	63	-0.014598	0.036135	0.240317		353.723	4733.24	11.91	63	-6e-06	1.2e-05	0.1		0.340317			353.723	4733.24	11.91	63	-2.04404	2.44052	5.8909		353.723
4.57585			353.852	4732.72	11.91	63	0.301401	-0.653147	-8.62762		353.852	4732.72	11.91	63	-3.3e-05	2.5e-05	0.383784		-8.24383			353.852	4732.72	11.91	63	-0.01453	0.035235	0.234332		353.852	4732.72	11.91	63	-5e-06	1.2e-05	0.1		0.334332			353.852	4732.72	11.91	63	-2.25787	2.67868	6.46578		353.852
4.48864			341.301	4758.44	12.795	63	0.024986	-0.052581	-0.694558		341.301	4758.44	12.795	63	1.4e-05	-1e-05	-0.153514		-0.848072			341.301	4758.44	12.795	63	-0.472377	0.491388	3.268		341.301	4758.44	12.795	63	-0.000136	0.000143	1.19167		4.45966			341.301	4758.44	12.795	63	-0.051425	0.126451	0.305227		341.301
4.37839			341.973	4757.76	12.795	63	0.012882	-0.028497	-0.376425		341.973	4757.76	12.795	63	1.1e-05	-6e-06	-0.0921081		-0.468534			341.973	4757.76	12.795	63	-0.372815	0.394674	2.6248		341.973	4757.76	12.795	63	-8.8e-05	8.3e-05	0.691667		3.31646			341.973	4757.76	12.795	63	-0.05815	0.132343	0.319449		341.973
3.8718			342.614	4756.99	12.795	63	0.016998	-0.037047	-0.489365		342.614	4756.99	12.795	63	1.2e-05	-8e-06	-0.122811		-0.612176			342.614	4756.99	12.795	63	-0.312321	0.345259	2.29616		342.614	4756.99	12.795	63	-8.2e-05	7.9e-05	0.658333		2.95449			342.614	4756.99	12.795	63	-0.061007	0.140442	0.338998		342.614
3.96718			343.144	4756.2	12.795	63	0.002145	-0.006551	-0.0865341		343.144	4756.2	12.795	63	8e-06	-3e-06	-0.0460541		-0.132588			343.144	4756.2	12.795	63	-0.237689	0.270646	1.79994		343.144	4756.2	12.795	63	-4.1e-05	2.7e-05	0.225		2.02494			343.144	4756.2	12.795	63	-0.068225	0.143606	0.346635		343.144
3.86801			343.593	4755.32	12.795	63	0.00113	-0.004322	-0.0570906		343.593	4755.32	12.795	63	8e-06	-3e-06	-0.0460541		-0.103145			343.593	4755.32	12.795	63	-0.19588	0.233243	1.55119		343.593	4755.32	12.795	63	-3.7e-05	2.4e-05	0.2		1.75119			343.593	4755.32	12.795	63	-0.073073	0.151146	0.364835		343.593
3.76128			344.028	4754.42	12.795	63	0.003541	-0.009337	-0.123335		344.028	4754.42	12.795	63	8e-06	-3e-06	-0.0460541		-0.169389			344.028	4754.42	12.795	63	-0.166128	0.207711	1.38139		344.028	4754.42	12.795	63	-3.9e-05	2.9e-05	0.241667		1.62306			344.028	4754.42	12.795	63	-0.077837	0.16095	0.3885		344.028
3.65584			344.463	4753.52	12.795	63	0.006348	-0.015208	-0.200887		344.463	4753.52	12.795	63	9e-06	-4e-06	-0.0614054		-0.262292			344.463	4753.52	12.795	63	-0.141268	0.185893	1.23629		344.463	4753.52	12.795	63	-4e-05	3.3e-05	0.275		1.51129			344.463	4753.52	12.795	63	-0.083178	0.171712	0.414477		344.463
3.53795			344.898	4752.62	12.795	63	0.009712	-0.022286	-0.294383		344.898	4752.62	12.795	63	1e-05	-5e-06	-0.0767568		-0.371139			344.898	4752.62	12.795	63	-0.120682	0.167295	1.1126		344.898	4752.62	12.795	63	-3.9e-05	3.5e-05	0.291667		1.40427			344.898	4752.62	12.795	63	-0.089181	0.183607	0.443189		344.898
2.44226			345.428	4751.73	12.795	63	0.036304	-0.077001	-1.01713		345.428	4751.73	12.795	63	1.7e-05	-1.5e-05	-0.23027		-1.2474			345.428	4751.73	12.795	63	-0.118632	0.168604	1.12131		345.428	4751.73	12.795	63	-5e-05	5.3e-05	0.441667		1.56298			345.428	4751.73	12.795	63	-0.089468	0.200515	0.484002		345.428
-0.682369			346.167	4750.97	12.795	63	0.08512	-0.175004	-2.31168		346.167	4750.97	12.795	63	2.9e-05	-3.2e-05	-0.491243		-2.80292			346.167	4750.97	12.795	63	-0.118353	0.168272	1.1191		346.167	4750.97	12.795	63	-5.3e-05	5.9e-05	0.491667		1.61077			346.167	4750.97	12.795	63	-0.077897	0.208593	0.5035		346.167
3.62802			346.527	4750.33	12.795	63	-0.013282	0.028205	0.372568		346.527	4750.33	12.795	63	1e-06	4e-06	0.0614054		0.433974			346.527	4750.33	12.795	63	-0.050586	0.09848	0.654946		346.527	4750.33	12.795	63	-3e-06	-7e-06	-0.0583333		0.596612			346.527	4750.33	12.795	63	-0.116798	0.204419	0.493425		346.527
2.61429			346.845	4749.31	12.795	63	0.037013	-0.080148	-1.0587		346.845	4749.31	12.795	63	1.6e-05	-1.4e-05	-0.214919		-1.27362			346.845	4749.31	12.795	63	-0.072647	0.12025	0.799728		346.845	4749.31	12.795	63	-3.3e-05	3.6e-05	0.3		1.09973			346.845	4749.31	12.795	63	-0.118135	0.244091	0.589185		346.845
-0.206609			347.466	4748.47	12.795	63	0.090265	-0.187987	-2.48318		347.466	4748.47	12.795	63	2.9e-05	-3.2e-05	-0.491243		-2.97442			347.466	4748.47	12.795	63	-0.077719	0.122803	0.816707		347.466	4748.47	12.795	63	-3.8e-05	4.4e-05	0.366667		1.18337			347.466	4748.47	12.795	63	-0.110598	0.25938	0.62609		347.466
1.11114			348.075	4747.72	12.795	63	0.07258	-0.154079	-2.03528		348.075	4747.72	12.795	63	2.4e-05	-2.6e-05	-0.399135		-2.43441			348.075	4747.72	12.795	63	-0.062098	0.106613	0.709034		348.075	4747.72	12.795	63	-3e-05	3.6e-05	0.3		1.00903			348.075	4747.72	12.795	63	-0.134533	0.285831	0.689937		348.075
1.70589			348.596	4746.89	12.795	63	0.065652	-0.141519	-1.86937		348.596	4746.89	12.795	63	2.2e-05	-2.3e-05	-0.353081		-2.22245			348.596	4746.89	12.795	63	-0.051673	0.095055	0.632167		348.596	4746.89	12.795	63	-2.5e-05	3e-05	0.25		0.882167			348.596	4746.89	12.795	63	-0.155494	0.311481	0.751851		348.596
3.13222			348.985	4746.02	12.795	63	0.036398	-0.083107	-1.09779		348.985	4746.02	12.795	63	1.4e-05	-1.3e-05	-0.199568		-1.29735			348.985	4746.02	12.795	63	-0.038092	0.080978	0.538548		348.985	4746.02	12.795	63	-1.6e-05	2e-05	0.166667		0.705214			348.985	4746.02	12.795	63	-0.184284	0.335105	0.808874		348.985
3.62133			349.252	4745.08	12.795	63	0.025255	-0.061166	-0.80796		349.252	4745.08	12.795	63	9e-06	-8e-06	-0.122811		-0.930771			349.252	4745.08	12.795	63	-0.030281	0.0718	0.477509		349.252	4745.08	12.795	63	-1.2e-05	1.5e-05	0.125		0.602509			349.252	4745.08	12.795	63	-0.211825	0.363626	0.877718		349.252
2.46826			349.559	4744.1	12.795	63	0.066325	-0.148623	-1.96321		349.559	4744.1	12.795	63	1.8e-05	-2e-05	-0.307027		-2.27023			349.559	4744.1	12.795	63	-0.033354	0.071796	0.477482		349.559	4744.1	12.795	63	-1.6e-05	2.1e-05	0.175		0.652482			349.559	4744.1	12.795	63	-0.23789	0.414236	0.99988		349.559
3.15638			349.876	4743.18	12.795	63	0.054487	-0.126901	-1.67627		349.876	4743.18	12.795	63	1.3e-05	-1.5e-05	-0.23027		-1.90654			349.876	4743.18	12.795	63	-0.027079	0.064301	0.427637		349.876	4743.18	12.795	63	-1.3e-05	1.7e-05	0.141667		0.569303			349.876	4743.18	12.795	63	-0.279602	0.459796	1.10985		349.876
4.4054			350.008	4742.26	12.795	63	-0.000507	-0.010612	-0.140177		350.008	4742.26	12.795	63	-4e-06	5e-06	0.0767568		-0.0634204			350.008	4742.26	12.795	63	-0.014925	0.052183	0.347045		350.008	4742.26	12.795	63	-5e-06	7e-06	0.0583333		0.405379			350.008	4742.26	12.795	63	-0.320106	0.480424	1.15964		350.008
3.95494			350.099	4741.23	12.795	63	0.044834	-0.114543	-1.51303		350.099	4741.23	12.795	63	4e-06	-7e-06	-0.107459		-1.62049			350.099	4741.23	12.795	63	-0.019091	0.053089	0.353071		350.099	4741.23	12.795	63	-9e-06	1.4e-05	0.116667		0.469737			350.099	4741.23	12.795	63	-0.388221	0.582429	1.40586		350.099
-2.70643			350.542	4740.24	12.795	63	0.208047	-0.454044	-5.9976		350.542	4740.24	12.795	63	3.1e-05	-4.1e-05	-0.629405		-6.62701			350.542	4740.24	12.795	63	-0.03332	0.06148	0.408875		350.542	4740.24	12.795	63	-1.6e-05	2.1e-05	0.175		0.583875			350.542	4740.24	12.795	63	-0.40167	0.620849	1.4986		350.542
-0.985662			351.094	4739.44	12.795	63	0.191617	-0.426282	-5.63089		351.094	4739.44	12.795	63	2.6e-05	-3.6e-05	-0.552649		-6.18354			351.094	4739.44	12.795	63	-0.027499	0.055289	0.367702		351.094	4739.44	12.795	63	-1.3e-05	1.9e-05	0.158333		0.526035			351.094	4739.44	12.795	63	-0.50747	0.741554	1.78996		351.094
-5.32894			351.728	4738.62	12.795	63	0.263559	-0.575223	-7.59829		351.728	4738.62	12.795	63	3.2e-05	-4.4e-05	-0.675459		-8.27375			351.728	4738.62	12.795	63	-0.030804	0.054984	0.365674		351.728	4738.62	12.795	63	-1.3e-05	1.8e-05	0.15		0.515674			351.728	4738.62	12.795	63	-0.536952	0.763365	1.84261		351.728
1.97188			352.18	4737.86	12.795	63	0.155818	-0.363865	-4.8064		352.18	4737.86	12.795	63	1.6e-05	-2.6e-05	-0.399135		-5.20554			352.18	4737.86	12.795	63	-0.019111	0.045944	0.305553		352.18	4737.86	12.795	63	-9e-06	1.4e-05	0.116667		0.422219			352.18	4737.86	12.795	63	-0.743551	1.00389	2.42319		352.18
3.84272			352.417	4736.93	12.795	63	0.118758	-0.296434	-3.91569		352.417	4736.93	12.795	63	6e-06	-1.6e-05	-0.245622		-4.16131			352.417	4736.93	12.795	63	-0.014812	0.041175	0.273836		352.417	4736.93	12.795	63	-6e-06	1.2e-05	0.1		0.373836			352.417	4736.93	12.795	63	-0.896655	1.16389	2.8094		352.417
2.3937			352.656	4735.93	12.795	63	0.18763	-0.45002	-5.94445		352.656	4735.93	12.795	63	9e-06	-2e-05	-0.307027		-6.25148			352.656	4735.93	12.795	63	-0.016491	0.04045	0.269015		352.656	4735.93	12.795	63	-7e-06	1.3e-05	0.108333		0.377348			352.656	4735.93	12.795	63	-1.10391	1.39019	3.35563		352.656
3.90474			352.894	4734.99	12.795	63	0.168586	-0.423275	-5.59117		352.894	4734.99	12.795	63	1e-06	-1.3e-05	-0.199568		-5.79074			352.894	4734.99	12.795	63	-0.013733	0.036924	0.245565		352.894	4734.99	12.795	63	-6e-06	1.2e-05	0.1		0.345565			352.894	4734.99	12.795	63	-1.33799	1.63647	3.9501		352.894
4.0156			353.098	4734	12.795	63	0.197992	-0.499543	-6.59861		353.098	4734	12.795	63	-5e-06	-8e-06	-0.122811		-6.72143			353.098	4734	12.795	63	-0.013334	0.035044	0.233062		353.098	4734	12.795	63	-6e-06	1.1e-05	0.0916667		0.324728			353.098	4734	12.795	63	-1.62898	1.94604	4.69735		353.098
3.99472			353.324	4733.02	12.795	63	0.234917	-0.59305	-7.83378		353.324	4733.02	12.795	63	-1.1e-05	-1e-06	-0.0153514		-7.84913			353.324	4733.02	12.795	63	-0.013223	0.033482	0.222674		353.324	4733.02	12.795	63	-5e-06	1.1e-05	0.0916667		0.31434			353.324	4733.02	12.795	63	-1.95909	2.30411	5.56164		353.324
3.92445			353.452	4732.5	12.795	63	0.256964	-0.648338	-8.56409		353.452	4732.5	12.795	63	-1.5e-05	4e-06	0.0614054		-8.50269			353.452	4732.5	12.795	63	-0.013257	0.032762	0.217885		353.452	4732.5	12.795	63	-5e-06	1.1e-05	0.0916667		0.309552			353.452	4732.5	12.795	63	-2.14237	2.51053	6.0599		353.452
4.91977			340.907	4758.22	13.68	63	0.022273	-0.050175	-0.662777		340.907	4758.22	13.68	63	1.5e-05	-1.2e-05	-0.184216		-0.846993			340.907	4758.22	13.68	63	-0.482797	0.483651	3.21654		340.907	4758.22	13.68	63	-0.000193	0.000196	1.63333		4.84988			340.907	4758.22	13.68	63	-0.047688	0.119702	0.288936		340.907
4.59982			341.578	4757.54	13.68	63	0.010032	-0.025585	-0.33796		341.578	4757.54	13.68	63	1.1e-05	-8e-06	-0.122811		-0.460771			341.578	4757.54	13.68	63	-0.380127	0.386133	2.56799		341.578	4757.54	13.68	63	-0.000122	0.000112	0.933333		3.50133			341.578	4757.54	13.68	63	-0.054962	0.125888	0.303868		341.578
3.98932			342.219	4756.77	13.68	63	0.014028	-0.034385	-0.454202		342.219	4756.77	13.68	63	1.3e-05	-1e-05	-0.153514		-0.607715			342.219	4756.77	13.68	63	-0.320468	0.338283	2.24977		342.219	4756.77	13.68	63	-0.0001	9.4e-05	0.783333		3.0331			342.219	4756.77	13.68	63	-0.057532	0.133455	0.322133		342.219
4.0465			342.75	4755.99	13.68	63	-0.000691	-0.003657	-0.0483064		342.75	4755.99	13.68	63	8e-06	-3e-06	-0.0460541		-0.0943605			342.75	4755.99	13.68	63	-0.243863	0.26392	1.75521		342.75	4755.99	13.68	63	-5.5e-05	3.6e-05	0.3		2.05521			342.75	4755.99	13.68	63	-0.065942	0.13794	0.332959		342.75
3.90856			343.199	4755.1	13.68	63	-0.001927	-0.001264	-0.0166966		343.199	4755.1	13.68	63	8e-06	-3e-06	-0.0460541		-0.0627506			343.199	4755.1	13.68	63	-0.20136	0.226327	1.5052		343.199	4755.1	13.68	63	-4.8e-05	3e-05	0.25		1.7552			343.199	4755.1	13.68	63	-0.071073	0.1456	0.351448		343.199
3.79154			343.634	4754.2	13.68	63	6e-05	-0.006015	-0.079454		343.634	4754.2	13.68	63	8e-06	-4e-06	-0.0614054		-0.140859			343.634	4754.2	13.68	63	-0.170862	0.200461	1.33317		343.634	4754.2	13.68	63	-4.9e-05	3.5e-05	0.291667		1.62484			343.634	4754.2	13.68	63	-0.075843	0.155055	0.374271		343.634
3.67566			344.069	4753.3	13.68	63	0.002344	-0.01151	-0.152039		344.069	4753.3	13.68	63	9e-06	-5e-06	-0.0767568		-0.228796			344.069	4753.3	13.68	63	-0.145147	0.178471	1.18693		344.069	4753.3	13.68	63	-4.8e-05	3.8e-05	0.316667		1.5036			344.069	4753.3	13.68	63	-0.081237	0.165448	0.399357		344.069
3.54515			344.504	4752.4	13.68	63	0.005105	-0.018172	-0.240039		344.504	4752.4	13.68	63	1e-05	-6e-06	-0.0921081		-0.332148			344.504	4752.4	13.68	63	-0.12373	0.15987	1.06322		344.504	4752.4	13.68	63	-4.6e-05	3.9e-05	0.325		1.38822			344.504	4752.4	13.68	63	-0.087336	0.176957	0.427138		344.504
2.50158			345.033	4751.51	13.68	63	0.03038	-0.072557	-0.958427		345.033	4751.51	13.68	63	1.8e-05	-1.7e-05	-0.260973		-1.2194			345.033	4751.51	13.68	63	-0.122295	0.163616	1.08814		345.033	4751.51	13.68	63	-5.6e-05	5.7e-05	0.475		1.56314			345.033	4751.51	13.68	63	-0.086226	0.19095	0.460914		345.033
-0.622824			345.772	4750.76	13.68	63	0.078713	-0.172495	-2.27854		345.772	4750.76	13.68	63	3.3e-05	-3.9e-05	-0.598703		-2.87724			345.772	4750.76	13.68	63	-0.124538	0.169569	1.12773		345.772	4750.76	13.68	63	-5.7e-05	6.2e-05	0.516667		1.64439			345.772	4750.76	13.68	63	-0.073087	0.196434	0.474151		345.772
3.62711			346.133	4750.12	13.68	63	-0.017273	0.032236	0.425815		346.133	4750.12	13.68	63	0	5e-06	0.0767568		0.502572			346.133	4750.12	13.68	63	-0.049851	0.090037	0.598795		346.133	4750.12	13.68	63	-8e-06	-6e-06	-0.05		0.548795			346.133	4750.12	13.68	63	-0.11931	0.203737	0.491779		346.133
2.64439			346.45	4749.09	13.68	63	0.029332	-0.074681	-0.986484		346.45	4749.09	13.68	63	1.8e-05	-1.7e-05	-0.260973		-1.24746			346.45	4749.09	13.68	63	-0.073436	0.114187	0.759406		346.45	4749.09	13.68	63	-3.7e-05	3.8e-05	0.316667		1.07607			346.45	4749.09	13.68	63	-0.116478	0.234681	0.566471		346.45
-0.188352			347.071	4748.25	13.68	63	0.081186	-0.183727	-2.42691		347.071	4748.25	13.68	63	3.3e-05	-3.9e-05	-0.598703		-3.02561			347.071	4748.25	13.68	63	-0.080279	0.120983	0.804603		347.071	4748.25	13.68	63	-4.1e-05	4.5e-05	0.375		1.1796			347.071	4748.25	13.68	63	-0.107421	0.246144	0.594141		347.071
1.11854			347.68	4747.5	13.68	63	0.062851	-0.148677	-1.96392		347.68	4747.5	13.68	63	2.8e-05	-3.2e-05	-0.491243		-2.45516			347.68	4747.5	13.68	63	-0.062721	0.102346	0.680657		347.68	4747.5	13.68	63	-3.3e-05	3.7e-05	0.308333		0.98899			347.68	4747.5	13.68	63	-0.132661	0.273442	0.660032		347.68
1.70833			348.202	4746.68	13.68	63	0.055255	-0.135653	-1.79188		348.202	4746.68	13.68	63	2.5e-05	-2.9e-05	-0.445189		-2.23707			348.202	4746.68	13.68	63	-0.051342	0.089957	0.598263		348.202	4746.68	13.68	63	-2.7e-05	3.1e-05	0.258333		0.856596			348.202	4746.68	13.68	63	-0.154886	0.299825	0.723716		348.202
3.13228			348.59	4745.81	13.68	63	0.025517	-0.07557	-0.998227		348.59	4745.81	13.68	63	1.6e-05	-1.6e-05	-0.245622		-1.24385			348.59	4745.81	13.68	63	-0.036384	0.074398	0.494787		348.59	4745.81	13.68	63	-1.8e-05	2e-05	0.166667		0.661454			348.59	4745.81	13.68	63	-0.18672	0.32744	0.790372		348.59
3.65539			348.857	4744.87	13.68	63	0.013584	-0.05273	-0.696527		348.857	4744.87	13.68	63	1.1e-05	-1e-05	-0.153514		-0.85004			348.857	4744.87	13.68	63	-0.028142	0.065066	0.432724		348.857	4744.87	13.68	63	-1.4e-05	1.5e-05	0.125		0.557724			348.857	4744.87	13.68	63	-0.216678	0.358803	0.866076		348.857
2.48314			349.165	4743.88	13.68	63	0.051527	-0.13971	-1.84547		349.165	4743.88	13.68	63	2.2e-05	-2.6e-05	-0.399135		-2.24461			349.165	4743.88	13.68	63	-0.03195	0.066539	0.442521		349.165	4743.88	13.68	63	-1.8e-05	2.1e-05	0.175		0.617521			349.165	4743.88	13.68	63	-0.241884	0.404646	0.976732		349.165
3.17326			349.482	4742.96	13.68	63	0.038411	-0.116734	-1.54197		349.482	4742.96	13.68	63	1.7e-05	-2e-05	-0.307027		-1.849			349.482	4742.96	13.68	63	-0.025239	0.058767	0.390833		349.482	4742.96	13.68	63	-1.4e-05	1.7e-05	0.141667		0.532499			349.482	4742.96	13.68	63	-0.285988	0.452601	1.09249		349.482
4.47074			349.613	4742.04	13.68	63	-0.015177	0.001031	0.0136188		349.613	4742.04	13.68	63	-3e-06	5e-06	0.0767568		0.0903755			349.613	4742.04	13.68	63	-0.012202	0.045805	0.304628		349.613	4742.04	13.68	63	-5e-06	6e-06	0.05		0.354628			349.613	4742.04	13.68	63	-0.333296	0.485808	1.17264		349.613
4.01124			349.705	4741.01	13.68	63	0.024222	-0.100695	-1.33011		349.705	4741.01	13.68	63	9e-06	-1.2e-05	-0.184216		-1.51433			349.705	4741.01	13.68	63	-0.017014	0.047725	0.317397		349.705	4741.01	13.68	63	-1e-05	1.3e-05	0.108333		0.425731			349.705	4741.01	13.68	63	-0.398723	0.578853	1.39723		349.705
-2.81135			350.147	4740.02	13.68	63	0.181581	-0.445745	-5.88798		350.147	4740.02	13.68	63	4.5e-05	-6.2e-05	-0.951784		-6.83976			350.147	4740.02	13.68	63	-0.033519	0.060066	0.399472		350.147	4740.02	13.68	63	-1.6e-05	2.1e-05	0.175		0.574472			350.147	4740.02	13.68	63	-0.409025	0.60631	1.46351		350.147
-1.07182			350.7	4739.23	13.68	63	0.16318	-0.41589	-5.49362		350.7	4739.23	13.68	63	4e-05	-5.6e-05	-0.859676		-6.35329			350.7	4739.23	13.68	63	-0.027011	0.052964	0.352239		350.7	4739.23	13.68	63	-1.4e-05	1.9e-05	0.158333		0.510573			350.7	4739.23	13.68	63	-0.513407	0.72351	1.7464		350.7
-5.46826			351.333	4738.4	13.68	63	0.233901	-0.57021	-7.53208		351.333	4738.4	13.68	63	5e-05	-7e-05	-1.07459		-8.60667			351.333	4738.4	13.68	63	-0.031177	0.054309	0.361184		351.333	4738.4	13.68	63	-1.3e-05	1.8e-05	0.15		0.511184			351.333	4738.4	13.68	63	-0.545939	0.753006	1.8176		351.333
1.83912			351.786	4737.65	13.68	63	0.124457	-0.350511	-4.63001		351.786	4737.65	13.68	63	3e-05	-4.4e-05	-0.675459		-5.30547			351.786	4737.65	13.68	63	-0.017724	0.042607	0.28336		351.786	4737.65	13.68	63	-9e-06	1.4e-05	0.116667		0.400026			351.786	4737.65	13.68	63	-0.7452	0.977014	2.35831		351.786
3.73848			352.023	4736.71	13.68	63	0.084605	-0.278935	-3.68454		352.023	4736.71	13.68	63	1.8e-05	-3.1e-05	-0.475892		-4.16043			352.023	4736.71	13.68	63	-0.013048	0.037461	0.249136		352.023	4736.71	13.68	63	-6e-06	1.1e-05	0.0916667		0.340803			352.023	4736.71	13.68	63	-0.897462	1.13467	2.73885		352.023
2.1632			352.261	4735.71	13.68	63	0.147706	-0.433438	-5.72541		352.261	4735.71	13.68	63	2.6e-05	-4.2e-05	-0.644757		-6.37017			352.261	4735.71	13.68	63	-0.015183	0.037504	0.249422		352.261	4735.71	13.68	63	-7e-06	1.2e-05	0.1		0.349422			352.261	4735.71	13.68	63	-1.08508	1.3369	3.22699		352.261
3.67445			352.499	4734.77	13.68	63	0.124871	-0.403436	-5.32911		352.499	4734.77	13.68	63	1.8e-05	-3.4e-05	-0.521946		-5.85105			352.499	4734.77	13.68	63	-0.012246	0.033836	0.225028		352.499	4734.77	13.68	63	-6e-06	1.1e-05	0.0916667		0.316694			352.499	4734.77	13.68	63	-1.30638	1.5662	3.78049		352.499
3.66221			352.703	4733.78	13.68	63	0.148618	-0.478409	-6.31945		352.703	4733.78	13.68	63	1.5e-05	-3.2e-05	-0.491243		-6.81069			352.703	4733.78	13.68	63	-0.011985	0.032247	0.21446		352.703	4733.78	13.68	63	-6e-06	1e-05	0.0833333		0.297793			352.703	4733.78	13.68	63	-1.56622	1.8402	4.44185		352.703
3.49489			352.929	4732.8	13.68	63	0.179546	-0.571054	-7.54322		352.929	4732.8	13.68	63	1.1e-05	-2.9e-05	-0.445189		-7.98841			352.929	4732.8	13.68	63	-0.012034	0.030999	0.20616		352.929	4732.8	13.68	63	-5e-06	1e-05	0.0833333		0.289494			352.929	4732.8	13.68	63	-1.84987	2.1478	5.18435		352.929
3.30216			353.058	4732.28	13.68	63	0.198261	-0.625926	-8.26805		353.058	4732.28	13.68	63	8e-06	-2.6e-05	-0.399135		-8.66718			353.058	4732.28	13.68	63	-0.012155	0.03045	0.202509		353.058	4732.28	13.68	63	-5e-06	1e-05	0.0833333		0.285842			353.058	4732.28	13.68	63	-2.00167	2.32103	5.60249		353.058
9.2503			340.51	4758	14.56	63	0.019089	-0.047166	-0.62303		340.51	4758	14.56	63	1.5e-05	-1.4e-05	-0.214919		-0.837949			340.51	4758	14.56	63	-0.487002	0.472618	3.14317		340.51	4758	14.56	63	-0.000731	0.000717	5.975		9.11817			340.51	4758	14.56	63	-0.0443	0.113238	0.273333		340.51
5.35667			341.181	4757.32	14.56	63	0.006918	-0.02248	-0.296945		341.181	4757.32	14.56	63	1.2e-05	-9e-06	-0.138162		-0.435107			341.181	4757.32	14.56	63	-0.382254	0.374991	2.49389		341.181	4757.32	14.56	63	-0.00022	0.000205	1.70833		4.20223			341.181	4757.32	14.56	63	-0.052113	0.119818	0.289216		341.181
4.14143			341.822	4756.55	14.56	63	0.010444	-0.030867	-0.407732		341.822	4756.55	14.56	63	1.3e-05	-1.1e-05	-0.168865		-0.576596			341.822	4756.55	14.56	63	-0.324762	0.329548	2.19167		341.822	4756.55	14.56	63	-0.000121	0.000112	0.933333		3.12501			341.822	4756.55	14.56	63	-0.054513	0.126857	0.306207		341.822
4.10534			342.353	4755.77	14.56	63	-0.00384	-0.000511	-0.00674995		342.353	4755.77	14.56	63	8e-06	-4e-06	-0.0614054		-0.0681554			342.353	4755.77	14.56	63	-0.247109	0.256076	1.70304		342.353	4755.77	14.56	63	-7e-05	4.6e-05	0.383333		2.08638			342.353	4755.77	14.56	63	-0.064041	0.132736	0.320397		342.353
3.9792			342.802	4754.88	14.56	63	-0.005414	0.002262	0.0298794		342.802	4754.88	14.56	63	8e-06	-3e-06	-0.0460541		-0.0161746			342.802	4754.88	14.56	63	-0.204862	0.219	1.45647		342.802	4754.88	14.56	63	-6e-05	3.9e-05	0.325		1.78147			342.802	4754.88	14.56	63	-0.069505	0.140527	0.339203		342.802
3.86125			343.237	4753.98	14.56	63	-0.003936	-0.002122	-0.0280301		343.237	4753.98	14.56	63	8e-06	-4e-06	-0.0614054		-0.0894355			343.237	4753.98	14.56	63	-0.17451	0.193492	1.28683		343.237	4753.98	14.56	63	-5.9e-05	4.3e-05	0.358333		1.64516			343.237	4753.98	14.56	63	-0.074317	0.149682	0.361301		343.237
3.73676			343.672	4753.08	14.56	63	-0.002251	-0.007169	-0.0946975		343.672	4753.08	14.56	63	9e-06	-5e-06	-0.0767568		-0.171454			343.672	4753.08	14.56	63	-0.1486	0.171796	1.14254		343.672	4753.08	14.56	63	-5.7e-05	4.4e-05	0.366667		1.5092			343.672	4753.08	14.56	63	-0.0798	0.159769	0.385649		343.672
3.61319			344.107	4752.18	14.56	63	-0.00016	-0.013377	-0.176701		344.107	4752.18	14.56	63	1e-05	-7e-06	-0.107459		-0.28416			344.107	4752.18	14.56	63	-0.126845	0.153509	1.02092		344.107	4752.18	14.56	63	-5.4e-05	4.5e-05	0.375		1.39592			344.107	4752.18	14.56	63	-0.086011	0.170953	0.412645		344.107
2.57306			344.636	4751.29	14.56	63	0.023472	-0.067007	-0.885116		344.636	4751.29	14.56	63	1.9e-05	-2e-05	-0.307027		-1.19214			344.636	4751.29	14.56	63	-0.126274	0.159702	1.06211		344.636	4751.29	14.56	63	-6.2e-05	6.1e-05	0.508333		1.57044			344.636	4751.29	14.56	63	-0.083618	0.182186	0.439759		344.636
-0.531485			345.375	4750.54	14.56	63	0.070528	-0.167633	-2.21431		345.375	4750.54	14.56	63	3.6e-05	-4.5e-05	-0.690811		-2.90513			345.375	4750.54	14.56	63	-0.130779	0.171272	1.13905		345.375	4750.54	14.56	63	-6.1e-05	6.4e-05	0.533333		1.67239			345.375	4750.54	14.56	63	-0.069133	0.185231	0.447109		345.375
3.63832			345.736	4749.9	14.56	63	-0.021831	0.036787	0.485931		345.736	4749.9	14.56	63	-1e-06	6e-06	0.0921081		0.578039			345.736	4749.9	14.56	63	-0.049616	0.082474	0.548497		345.736	4749.9	14.56	63	-1.4e-05	-3e-06	-0.025		0.523497			345.736	4749.9	14.56	63	-0.122166	0.203436	0.491052		345.736
2.68954			346.053	4748.88	14.56	63	0.020259	-0.067571	-0.892566		346.053	4748.88	14.56	63	1.9e-05	-2e-05	-0.307027		-1.19959			346.053	4748.88	14.56	63	-0.074832	0.109171	0.726047		346.053	4748.88	14.56	63	-4.1e-05	4e-05	0.333333		1.05938			346.053	4748.88	14.56	63	-0.115472	0.226186	0.545966		346.053
-0.11242			346.674	4748.03	14.56	63	0.070122	-0.177089	-2.33922		346.674	4748.03	14.56	63	3.7e-05	-4.6e-05	-0.706162		-3.04538			346.674	4748.03	14.56	63	-0.083281	0.119873	0.797221		346.674	4748.03	14.56	63	-4.4e-05	4.7e-05	0.391667		1.18889			346.674	4748.03	14.56	63	-0.104903	0.23401	0.564852		346.674
1.17038			347.283	4747.28	14.56	63	0.051061	-0.140751	-1.85922		347.283	4747.28	14.56	63	3.1e-05	-3.8e-05	-0.583351		-2.44257			347.283	4747.28	14.56	63	-0.06389	0.098884	0.657632		347.283	4747.28	14.56	63	-3.6e-05	3.8e-05	0.316667		0.974299			347.283	4747.28	14.56	63	-0.131393	0.262122	0.632708		347.283
1.72292			347.805	4746.46	14.56	63	0.042593	-0.126963	-1.67709		347.805	4746.46	14.56	63	2.9e-05	-3.5e-05	-0.537297		-2.21439			347.805	4746.46	14.56	63	-0.051564	0.085632	0.569499		347.805	4746.46	14.56	63	-3e-05	3.2e-05	0.266667		0.836166			347.805	4746.46	14.56	63	-0.154775	0.289153	0.697956		347.805
3.1732			348.193	4745.59	14.56	63	0.012687	-0.065774	-0.868829		348.193	4745.59	14.56	63	1.8e-05	-1.9e-05	-0.291676		-1.1605			348.193	4745.59	14.56	63	-0.035292	0.068583	0.456114		348.193	4745.59	14.56	63	-2.1e-05	2e-05	0.166667		0.622781			348.193	4745.59	14.56	63	-0.189424	0.320479	0.77357		348.193
3.67866			348.46	4744.65	14.56	63	-0.000121	-0.041944	-0.554051		348.46	4744.65	14.56	63	1.3e-05	-1.3e-05	-0.199568		-0.753619			348.46	4744.65	14.56	63	-0.026593	0.059022	0.392528		348.46	4744.65	14.56	63	-1.6e-05	1.5e-05	0.125		0.517528			348.46	4744.65	14.56	63	-0.221596	0.354406	0.855463		348.46
2.50413			348.768	4743.66	14.56	63	0.033987	-0.127599	-1.68549		348.768	4743.66	14.56	63	2.6e-05	-3.3e-05	-0.506595		-2.19209			348.768	4743.66	14.56	63	-0.031108	0.061953	0.412021		348.768	4743.66	14.56	63	-1.9e-05	2.2e-05	0.183333		0.595354			348.768	4743.66	14.56	63	-0.245461	0.395444	0.95452		348.768
3.21708			349.085	4742.74	14.56	63	0.019342	-0.102962	-1.36006		349.085	4742.74	14.56	63	2.1e-05	-2.6e-05	-0.399135		-1.75919			349.085	4742.74	14.56	63	-0.023916	0.053828	0.357985		349.085	4742.74	14.56	63	-1.5e-05	1.7e-05	0.141667		0.499652			349.085	4742.74	14.56	63	-0.291589	0.44534	1.07496		349.085
4.58065			349.216	4741.82	14.56	63	-0.032054	0.015023	0.198443		349.216	4741.82	14.56	63	-2e-06	4e-06	0.0614054		0.259849			349.216	4741.82	14.56	63	-0.009983	0.039917	0.26547		349.216	4741.82	14.56	63	-7e-06	6e-06	0.05		0.31547			349.216	4741.82	14.56	63	-0.345799	0.490527	1.18403		349.216
4.09675			349.308	4740.79	14.56	63	0.000153	-0.082732	-1.09283		349.308	4740.79	14.56	63	1.4e-05	-1.8e-05	-0.276324		-1.36916			349.308	4740.79	14.56	63	-0.015419	0.042883	0.285195		349.308	4740.79	14.56	63	-1.1e-05	1.3e-05	0.108333		0.393529			349.308	4740.79	14.56	63	-0.40742	0.574147	1.38587		349.308
-2.84283			349.75	4739.8	14.56	63	0.148448	-0.428537	-5.66067		349.75	4739.8	14.56	63	6.2e-05	-8.6e-05	-1.32022		-6.98089			349.75	4739.8	14.56	63	-0.033961	0.05895	0.39205		349.75	4739.8	14.56	63	-1.7e-05	2.1e-05	0.175		0.56705			349.75	4739.8	14.56	63	-0.411021	0.588974	1.42166		349.75
-1.14379			350.303	4739.01	14.56	63	0.128244	-0.397131	-5.24582		350.303	4739.01	14.56	63	5.7e-05	-7.9e-05	-1.21276		-6.45858			350.303	4739.01	14.56	63	-0.026842	0.051006	0.339218		350.303	4739.01	14.56	63	-1.4e-05	1.9e-05	0.158333		0.497551			350.303	4739.01	14.56	63	-0.512537	0.701218	1.6926		350.303
-5.56483			350.936	4738.18	14.56	63	0.196079	-0.554401	-7.32325		350.936	4738.18	14.56	63	7.2e-05	-0.000101	-1.55049		-8.87374			350.936	4738.18	14.56	63	-0.031738	0.053853	0.358152		350.936	4738.18	14.56	63	-1.4e-05	1.8e-05	0.15		0.508152			350.936	4738.18	14.56	63	-0.542806	0.733628	1.77083		350.936
1.74545			351.389	4737.43	14.56	63	0.086024	-0.327892	-4.33122		351.389	4737.43	14.56	63	4.6e-05	-6.6e-05	-1.01319		-5.34441			351.389	4737.43	14.56	63	-0.016611	0.039567	0.263142		351.389	4737.43	14.56	63	-9e-06	1.3e-05	0.108333		0.371475			351.389	4737.43	14.56	63	-0.737863	0.943829	2.27821		351.389
3.68026			351.626	4736.49	14.56	63	0.043867	-0.253251	-3.34527		351.626	4736.49	14.56	63	3.3e-05	-5e-05	-0.767568		-4.11284			351.626	4736.49	14.56	63	-0.011568	0.034022	0.226265		351.626	4736.49	14.56	63	-7e-06	1e-05	0.0833333		0.309598			351.626	4736.49	14.56	63	-0.889241	1.099	2.65276		351.626
1.98343			351.864	4735.5	14.56	63	0.099117	-0.405473	-5.35602		351.864	4735.5	14.56	63	4.7e-05	-7e-05	-1.07459		-6.43061			351.864	4735.5	14.56	63	-0.01412	0.034812	0.231519		351.864	4735.5	14.56	63	-8e-06	1.2e-05	0.1		0.331519			351.864	4735.5	14.56	63	-1.0531	1.2739	3.07494		351.864
3.46761			352.102	4734.55	14.56	63	0.072168	-0.371827	-4.91158		352.102	4734.55	14.56	63	3.9e-05	-6.1e-05	-0.936432		-5.84801			352.102	4734.55	14.56	63	-0.010986	0.03097	0.205967		352.102	4734.55	14.56	63	-6e-06	1e-05	0.0833333		0.289301			352.102	4734.55	14.56	63	-1.26179	1.48683	3.5889		352.102
3.36887			352.306	4733.57	14.56	63	0.089022	-0.443761	-5.86177		352.306	4733.57	14.56	63	4e-05	-6.4e-05	-0.982486		-6.84426			352.306	4733.57	14.56	63	-0.01085	0.029661	0.197262		352.306	4733.57	14.56	63	-6e-06	1e-05	0.0833333		0.280595			352.306	4733.57	14.56	63	-1.48967	1.725	4.16379		352.306
3.0589			352.532	4732.59	14.56	63	0.112218	-0.532758	-7.03736		352.532	4732.59	14.56	63	4e-05	-6.5e-05	-0.997838		-8.0352			352.532	4732.59	14.56	63	-0.011029	0.028702	0.190884		352.532	4732.59	14.56	63	-5e-06	1e-05	0.0833333		0.274217			352.532	4732.59	14.56	63	-1.72787	1.98317	4.78697		352.532
2.79908			352.661	4732.06	14.56	63	0.126775	-0.585989	-7.74051		352.661	4732.06	14.56	63	3.9e-05	-6.4e-05	-0.982486		-8.72299			352.661	4732.06	14.56	63	-0.011231	0.028317	0.188323		352.661	4732.06	14.56	63	-5e-06	1e-05	0.0833333		0.271657			352.661	4732.06	14.56	63	-1.84983	2.12447	5.12803		352.661
[truncated: 37 more columns]

## Sheet: Diff stress Leo 3.5-16ka
				Total minimum differential stress change on the Leonessa shear zone from 16ka to 3.5ka
				-209.36	bars	-20.936	Mpa
				Effect of Vettore earthquake on Leonessa shear zone					Mean differential stress change (bars)	Min diff stress change (bars)			Effect of Vettore interseismic on Leonessa shear zone					Mean differential stress change (bars)	Min diff stress change (bars)						Effect of Mt Le Scalette earthquake on Leonessa shear zone					Mean differential stress change (bars)	Min diff stress change (bars)			Effect of Mt Le Scalette interseismic on Leonessa shear zone					Mean differential stress change (bars)	Min diff stress change (bars)						Effect of Laga earthquake on Leonessa shear zone
TOTAL Differential stress for all nearby faults		Largest decrease at each 1 km depth step (MPa)		Total slip 16-3.5ka (m)	5	# of eqs	4.43262						Total slip 16-3.5ka (m)	5	# of eqs	12500									Total slip 16-3.5ka (m)	2.5	# of eqs	3.02297						Total slip 16-3.5ka (m)	2.5	# of eqs	3787.88									Total slip 16-3.5ka (m)	8	# of eqs	6.89655
				Slip at cosmo site(m)	1.128				-0.46512	-5.39213			Interseis slip @cosmo site(m)	0.0004				2.79782	-0.211088						Slip at cosmo site(m)	0.827				-0.031467	-0.0758225			Interseis slip @cosmo site(m)	0.00066				0.0103564	-0.027414						Slip at cosmo site(m)	1.16
				X-center	Y-center	Z-center	dip	sig_reverse	el-rake-coul	Change in differental stress			X-center	Y-center	Z-center	dip	sig_reverse	el-rake-coul	Change in differental stress			12.5kyrs stress			X-center	Y-center	Z-center	dip	sig_reverse	el-rake-coul	Change in differental stress			X-center	Y-center	Z-center	dip	sig_reverse	el-rake-coul	Change in differental stress			12.5kyrs stress			X-center	Y-center	Z-center	dip
bars				(km)	(km)	(km)	(deg)	(bar)	(bar)	bars	Total diff stress		(km)	(km)	(km)	(deg)	(bar)	(bar)	bars	Total diff stress		bars			(km)	(km)	(km)	(deg)	(bar)	(bar)	bars	Total diff stress		(km)	(km)	(km)	(deg)	(bar)	(bar)	bars	Total diff stress		bars			(km)	(km)	(km)	(deg)
-1.82349				333.701	4722.85	15.45	62	0.399646	-1.01506	0.96412	4.27358		333.701	4722.85	15.45	62	0.000105	-0.000163	0.000253306	3.16632		7.43991			333.701	4722.85	15.45	62	0.005953	0.008179	0.0143612	0.0434136		333.701	4722.85	15.45	62	4e-06	4e-06	9.64974e-06	0.0365521		0.0799657			333.701	4722.85	15.45	62
-6.02931				334.634	4722.42	15.45	62	0.412166	-1.04023	0.994324	4.40746		334.634	4722.42	15.45	62	9.4e-05	-0.000144	0.000226769	2.83461		7.24208			334.634	4722.42	15.45	62	-0.000994	0.02072	-0.00239796	-0.00724898		334.634	4722.42	15.45	62	3e-06	6e-06	7.23731e-06	0.027414		0.0201651			334.634	4722.42	15.45	62
-10.1423				335.503	4721.87	15.45	62	0.386719	-0.980086	0.932935	4.13535		335.503	4721.87	15.45	62	7.7e-05	-0.000114	0.000185758	2.32197		6.45732			335.503	4721.87	15.45	62	-0.00521	0.027687	-0.0125688	-0.0379951		335.503	4721.87	15.45	62	2e-06	7e-06	4.82487e-06	0.018276		-0.0197191			335.503	4721.87	15.45	62
-9.5544				336.328	4721.4	15.45	62	0.392977	-0.989074	0.948032	4.20227		336.328	4721.4	15.45	62	7.6e-05	-0.00012	0.000183345	2.29181		6.49408			336.328	4721.4	15.45	62	-0.000817	0.019411	-0.00197096	-0.00595816		336.328	4721.4	15.45	62	3e-06	6e-06	7.23731e-06	0.027414		0.0214559			336.328	4721.4	15.45	62
-15.9339				337.231	4720.89	15.45	62	0.353704	-0.897496	0.853288	3.78231		337.231	4720.89	15.45	62	5.4e-05	-8.2e-05	0.000130272	1.62839		5.4107			337.231	4720.89	15.45	62	-0.005807	0.027601	-0.014009	-0.0423489		337.231	4720.89	15.45	62	1e-06	7e-06	2.41244e-06	0.00913801		-0.0332109			337.231	4720.89	15.45	62
-20.2488				338.059	4720.32	15.45	62	0.317635	-0.807612	0.766274	3.3966		338.059	4720.32	15.45	62	3.8e-05	-5.8e-05	9.16726e-05	1.14591		4.54251			338.059	4720.32	15.45	62	-0.006941	0.028758	-0.0167447	-0.0506189		338.059	4720.32	15.45	62	1e-06	7e-06	2.41244e-06	0.00913801		-0.0414808			338.059	4720.32	15.45	62
-24.9755				338.864	4719.71	15.45	62	0.272686	-0.695768	0.657837	2.91595		338.864	4719.71	15.45	62	2.3e-05	-3.3e-05	5.5486e-05	0.693575		3.60952			338.864	4719.71	15.45	62	-0.007864	0.029409	-0.0189714	-0.05735		338.864	4719.71	15.45	62	1e-06	7e-06	2.41244e-06	0.00913801		-0.048212			338.864	4719.71	15.45	62
-30.6887				339.625	4719.01	15.45	62	0.183162	-0.486052	0.441867	1.95863		339.625	4719.01	15.45	62	1e-06	4e-06	2.41244e-06	0.0301554		1.98878			339.625	4719.01	15.45	62	-0.0091	0.030085	-0.0219532	-0.0663639		339.625	4719.01	15.45	62	0	6e-06	0	0		-0.0663639			339.625	4719.01	15.45	62
-31.8628				340.346	4718.4	15.45	62	0.245516	-0.596213	0.592292	2.62541		340.346	4718.4	15.45	62	1.2e-05	-1.8e-05	2.89492e-05	0.361865		2.98727			340.346	4718.4	15.45	62	-0.007129	0.026656	-0.0171983	-0.0519899		340.346	4718.4	15.45	62	1e-06	6e-06	2.41244e-06	0.00913801		-0.0428519			340.346	4718.4	15.45	62
-33.4921				341.177	4717.9	15.45	62	0.259686	-0.610526	0.626476	2.77693		341.177	4717.9	15.45	62	1.2e-05	-2.2e-05	2.89492e-05	0.361865		3.1388			341.177	4717.9	15.45	62	-0.005662	0.023741	-0.0136592	-0.0412915		341.177	4717.9	15.45	62	1e-06	5e-06	2.41244e-06	0.00913801		-0.0321534			341.177	4717.9	15.45	62
-30.7382				342.057	4717.53	15.45	62	0.281179	-0.646472	0.678326	3.00677		342.057	4717.53	15.45	62	1.5e-05	-3.2e-05	3.61865e-05	0.452332		3.4591			342.057	4717.53	15.45	62	-0.002986	0.018834	-0.00720353	-0.0217761		342.057	4717.53	15.45	62	2e-06	5e-06	4.82487e-06	0.018276		-0.00350007			342.057	4717.53	15.45	62
-34.1579				343.011	4717.23	15.45	62	0.261428	-0.594714	0.630678	2.79556		343.011	4717.23	15.45	62	6e-06	-1.9e-05	1.44746e-05	0.180933		2.97649			343.011	4717.23	15.45	62	-0.003537	0.019401	-0.00853279	-0.0257944		343.011	4717.23	15.45	62	2e-06	5e-06	4.82487e-06	0.018276		-0.00751837			343.011	4717.23	15.45	62
-30.3515				343.955	4716.99	15.45	62	0.259735	-0.584201	0.626594	2.77746		343.955	4716.99	15.45	62	3e-06	-1.8e-05	7.23731e-06	0.0904663		2.86792			343.955	4716.99	15.45	62	-0.002367	0.01707	-0.00571024	-0.0172619		343.955	4716.99	15.45	62	2e-06	4e-06	4.82487e-06	0.018276		0.00101413			343.955	4716.99	15.45	62
-22.6199				344.918	4716.84	15.45	62	0.254493	-0.569586	0.613948	2.7214		344.918	4716.84	15.45	62	-1e-06	-1.6e-05	-2.41244e-06	-0.0301554		2.69125			344.918	4716.84	15.45	62	-0.001292	0.014938	-0.00311687	-0.00942221		344.918	4716.84	15.45	62	2e-06	4e-06	4.82487e-06	0.018276		0.00885382			344.918	4716.84	15.45	62
-11.1736		-3.41579		345.441	4716.79	15.45	62	0.251141	-0.565806	0.605862	2.68556		345.441	4716.79	15.45	62	-2e-06	-1.9e-05	-4.82487e-06	-0.0603109		2.62525			345.441	4716.79	15.45	62	0.000251	0.012051	0.000605521	0.00183048		345.441	4716.79	15.45	62	2e-06	4e-06	4.82487e-06	0.018276		0.0201065			345.441	4716.79	15.45	62
-2.09309				333.917	4723.28	16.35	62	0.330531	-0.988834	0.797385	3.53451		333.917	4723.28	16.35	62	0.000131	-0.000207	0.000316029	3.95036		7.48487			333.917	4723.28	16.35	62	0.005594	0.008527	0.0134952	0.0407955		333.917	4723.28	16.35	62	5e-06	4e-06	1.20622e-05	0.0456901		0.0864856			333.917	4723.28	16.35	62
-6.6306				334.85	4722.84	16.35	62	0.340421	-1.0129	0.821244	3.64027		334.85	4722.84	16.35	62	0.000122	-0.000189	0.000294317	3.67896		7.31923			334.85	4722.84	16.35	62	-0.001213	0.02114	-0.00292628	-0.00884608		334.85	4722.84	16.35	62	3e-06	6e-06	7.23731e-06	0.027414		0.018568			334.85	4722.84	16.35	62
-11.2393				335.719	4722.3	16.35	62	0.315196	-0.952083	0.76039	3.37052		335.719	4722.3	16.35	62	0.000103	-0.000157	0.000248481	3.10601		6.47653			335.719	4722.3	16.35	62	-0.005306	0.028117	-0.0128004	-0.0386952		335.719	4722.3	16.35	62	2e-06	7e-06	4.82487e-06	0.018276		-0.0204192			335.719	4722.3	16.35	62
-10.6251				336.545	4721.82	16.35	62	0.322285	-0.961367	0.777492	3.44633		336.545	4721.82	16.35	62	0.000101	-0.000162	0.000243656	3.0457		6.49203			336.545	4721.82	16.35	62	-0.000941	0.019818	-0.0022701	-0.00686246		336.545	4721.82	16.35	62	3e-06	5e-06	7.23731e-06	0.027414		0.0205516			336.545	4721.82	16.35	62
-17.6131				337.447	4721.32	16.35	62	0.283593	-0.868699	0.68415	3.03258		337.447	4721.32	16.35	62	7.7e-05	-0.00012	0.000185758	2.32197		5.35455			337.447	4721.32	16.35	62	-0.005746	0.027884	-0.0138619	-0.041904		337.447	4721.32	16.35	62	1e-06	7e-06	2.41244e-06	0.00913801		-0.032766			337.447	4721.32	16.35	62
-22.4867				338.276	4720.74	16.35	62	0.249213	-0.776793	0.60121	2.66494		338.276	4720.74	16.35	62	5.8e-05	-9.1e-05	0.000139921	1.74902		4.41396			338.276	4720.74	16.35	62	-0.00686	0.029073	-0.0165493	-0.0500281		338.276	4720.74	16.35	62	1e-06	7e-06	2.41244e-06	0.00913801		-0.0408901			338.276	4720.74	16.35	62
-27.7847				339.08	4720.13	16.35	62	0.208843	-0.66717	0.50382	2.23325		339.08	4720.13	16.35	62	4e-05	-6.1e-05	9.64974e-05	1.20622		3.43946			339.08	4720.13	16.35	62	-0.007674	0.029594	-0.018513	-0.0559644		339.08	4720.13	16.35	62	1e-06	7e-06	2.41244e-06	0.00913801		-0.0468264			339.08	4720.13	16.35	62
-34.5707				339.842	4719.44	16.35	62	0.12424	-0.455496	0.299721	1.32855		339.842	4719.44	16.35	62	1.3e-05	-1.5e-05	3.13617e-05	0.392021		1.72057			339.842	4719.44	16.35	62	-0.008819	0.030164	-0.0212753	-0.0643146		339.842	4719.44	16.35	62	0	6e-06	0	0		-0.0643146			339.842	4719.44	16.35	62
-35.5334				340.563	4718.83	16.35	62	0.190152	-0.570933	0.45873	2.03338		340.563	4718.83	16.35	62	2.4e-05	-3.9e-05	5.78985e-05	0.723731		2.75711			340.563	4718.83	16.35	62	-0.00693	0.02682	-0.0167182	-0.0505386		340.563	4718.83	16.35	62	1e-06	6e-06	2.41244e-06	0.00913801		-0.0414006			340.563	4718.83	16.35	62
-36.9785				341.394	4718.33	16.35	62	0.206826	-0.586625	0.498954	2.21168		341.394	4718.33	16.35	62	2.4e-05	-4.3e-05	5.78985e-05	0.723731		2.93541			341.394	4718.33	16.35	62	-0.005493	0.023935	-0.0132515	-0.040059		341.394	4718.33	16.35	62	1e-06	5e-06	2.41244e-06	0.00913801		-0.030921			341.394	4718.33	16.35	62
-32.9575				342.274	4717.96	16.35	62	0.230691	-0.625206	0.556527	2.46688		342.274	4717.96	16.35	62	2.6e-05	-5.3e-05	6.27233e-05	0.784042		3.25092			342.274	4717.96	16.35	62	-0.002831	0.019021	-0.00682961	-0.0206457		342.274	4717.96	16.35	62	2e-06	4e-06	4.82487e-06	0.018276		-0.0023697			342.274	4717.96	16.35	62
-35.0527				343.228	4717.66	16.35	62	0.212245	-0.572756	0.512027	2.26963		343.228	4717.66	16.35	62	1.6e-05	-3.7e-05	3.8599e-05	0.482487		2.75211			343.228	4717.66	16.35	62	-0.003346	0.019543	-0.00807201	-0.0244015		343.228	4717.66	16.35	62	2e-06	4e-06	4.82487e-06	0.018276		-0.00612545			343.228	4717.66	16.35	62
-28.0463				344.171	4717.42	16.35	62	0.212076	-0.562737	0.51162	2.26782		344.171	4717.42	16.35	62	1.2e-05	-3.5e-05	2.89492e-05	0.361865		2.62968			344.171	4717.42	16.35	62	-0.002176	0.017205	-0.00524946	-0.015869		344.171	4717.42	16.35	62	2e-06	4e-06	4.82487e-06	0.018276		0.00240704			344.171	4717.42	16.35	62
-15.6271				345.135	4717.27	16.35	62	0.20787	-0.547931	0.501473	2.22284		345.135	4717.27	16.35	62	7e-06	-3.2e-05	1.68871e-05	0.211088		2.43393			345.135	4717.27	16.35	62	-0.001118	0.015099	-0.0026971	-0.00815327		345.135	4717.27	16.35	62	2e-06	3e-06	4.82487e-06	0.018276		0.0101228			345.135	4717.27	16.35	62
-0.725747		-3.69785		345.658	4717.22	16.35	62	0.205953	-0.545956	0.496848	2.20234		345.658	4717.22	16.35	62	5e-06	-3.5e-05	1.20622e-05	0.150777		2.35312			345.658	4717.22	16.35	62	0.00046	0.012134	0.00110972	0.00335466		345.658	4717.22	16.35	62	3e-06	3e-06	7.23731e-06	0.027414		0.0307687			345.658	4717.22	16.35	62
-2.27826				334.134	4723.71	17.25	62	0.247987	-0.942768	0.598253	2.65183		334.134	4723.71	17.25	62	0.000159	-0.000256	0.000383577	4.79472		7.44655			334.134	4723.71	17.25	62	0.005031	0.009015	0.012137	0.0366897		334.134	4723.71	17.25	62	5e-06	3e-06	1.20622e-05	0.0456901		0.0823798			334.134	4723.71	17.25	62
-7.19224				335.067	4723.27	17.25	62	0.254786	-0.964828	0.614655	2.72453		335.067	4723.27	17.25	62	0.000151	-0.000241	0.000364278	4.55347		7.27801			335.067	4723.27	17.25	62	-0.001669	0.021805	-0.00402636	-0.0121716		335.067	4723.27	17.25	62	3e-06	6e-06	7.23731e-06	0.027414		0.0152425			335.067	4723.27	17.25	62
-12.1967				335.936	4722.73	17.25	62	0.229772	-0.903043	0.55431	2.45705		335.936	4722.73	17.25	62	0.000131	-0.000206	0.000316029	3.95036		6.40741			335.936	4722.73	17.25	62	-0.00556	0.028687	-0.0134131	-0.0405476		335.936	4722.73	17.25	62	1e-06	7e-06	2.41244e-06	0.00913801		-0.0314096			335.936	4722.73	17.25	62
-11.4969				336.761	4722.25	17.25	62	0.238163	-0.913386	0.574553	2.54678		336.761	4722.25	17.25	62	0.000128	-0.00021	0.000308792	3.8599		6.40667			336.761	4722.25	17.25	62	-0.001177	0.020277	-0.00283944	-0.00858355		336.761	4722.25	17.25	62	3e-06	5e-06	7.23731e-06	0.027414		0.0188305			336.761	4722.25	17.25	62
-19.1504				337.664	4721.75	17.25	62	0.199714	-0.818438	0.481797	2.13563		337.664	4721.75	17.25	62	0.000102	-0.000163	0.000246068	3.07586		5.21148			337.664	4721.75	17.25	62	-0.00584	0.028324	-0.0140886	-0.0425896		337.664	4721.75	17.25	62	1e-06	7e-06	2.41244e-06	0.00913801		-0.0334515			337.664	4721.75	17.25	62
-24.4361				338.492	4721.17	17.25	62	0.168848	-0.727891	0.407335	1.80556		338.492	4721.17	17.25	62	8.1e-05	-0.000129	0.000195407	2.44259		4.24815			338.492	4721.17	17.25	62	-0.006834	0.029395	-0.0164866	-0.0498385		338.492	4721.17	17.25	62	1e-06	7e-06	2.41244e-06	0.00913801		-0.0407005			338.492	4721.17	17.25	62
-30.3321				339.297	4720.56	17.25	62	0.13218	-0.61797	0.318876	1.41346		339.297	4720.56	17.25	62	5.8e-05	-9.2e-05	0.000139921	1.74902		3.16247			339.297	4720.56	17.25	62	-0.007587	0.029871	-0.0183032	-0.05533		339.297	4720.56	17.25	62	1e-06	7e-06	2.41244e-06	0.00913801		-0.0461919			339.297	4720.56	17.25	62
-38.017				340.058	4719.87	17.25	62	0.055913	-0.410857	0.134887	0.597901		340.058	4719.87	17.25	62	2.6e-05	-3.6e-05	6.27233e-05	0.784042		1.38194			340.058	4719.87	17.25	62	-0.008571	0.030247	-0.020677	-0.062506		340.058	4719.87	17.25	62	0	7e-06	0	0		-0.062506			340.058	4719.87	17.25	62
-38.8411				340.779	4719.25	17.25	62	0.123764	-0.527944	0.298573	1.32346		340.779	4719.25	17.25	62	3.7e-05	-6.3e-05	8.92601e-05	1.11575		2.43921			340.779	4719.25	17.25	62	-0.006808	0.027049	-0.0164239	-0.0496489		340.779	4719.25	17.25	62	1e-06	6e-06	2.41244e-06	0.00913801		-0.0405109			340.779	4719.25	17.25	62
-39.7839				341.61	4718.75	17.25	62	0.144548	-0.548172	0.348713	1.54571		341.61	4718.75	17.25	62	3.6e-05	-6.5e-05	8.68477e-05	1.0856		2.63131			341.61	4718.75	17.25	62	-0.005355	0.024119	-0.0129186	-0.0390526		341.61	4718.75	17.25	62	1e-06	5e-06	2.41244e-06	0.00913801		-0.0299146			341.61	4718.75	17.25	62
-34.1607				342.49	4718.39	17.25	62	0.170554	-0.588557	0.411451	1.82381		342.49	4718.39	17.25	62	3.8e-05	-7.5e-05	9.16726e-05	1.14591		2.96971			342.49	4718.39	17.25	62	-0.002739	0.019255	-0.00660766	-0.0199748		342.49	4718.39	17.25	62	2e-06	4e-06	4.82487e-06	0.018276		-0.00169876			342.49	4718.39	17.25	62
-33.8942				343.444	4718.09	17.25	62	0.153848	-0.535679	0.371148	1.64516		343.444	4718.09	17.25	62	2.6e-05	-5.7e-05	6.27233e-05	0.784042		2.4292			343.444	4718.09	17.25	62	-0.003216	0.019731	-0.00775839	-0.0234534		343.444	4718.09	17.25	62	2e-06	4e-06	4.82487e-06	0.018276		-0.0051774			343.444	4718.09	17.25	62
-22.0372				344.388	4717.84	17.25	62	0.155675	-0.526569	0.375556	1.6647		344.388	4717.84	17.25	62	2e-05	-5.3e-05	4.82487e-05	0.603109		2.26781			344.388	4717.84	17.25	62	-0.002047	0.017392	-0.00493826	-0.0149282		344.388	4717.84	17.25	62	2e-06	3e-06	4.82487e-06	0.018276		0.00334781			344.388	4717.84	17.25	62
-2.44785				345.351	4717.69	17.25	62	0.153222	-0.512593	0.369638	1.63847		345.351	4717.69	17.25	62	1.4e-05	-4.9e-05	3.37741e-05	0.422176		2.06064			345.351	4717.69	17.25	62	-0.000975	0.015257	-0.00235212	-0.00711041		345.351	4717.69	17.25	62	3e-06	3e-06	7.23731e-06	0.027414		0.0203036			345.351	4717.69	17.25	62
17.1544		-3.97839		345.873	4717.65	17.25	62	0.153094	-0.513137	0.369329	1.6371		345.873	4717.65	17.25	62	1.3e-05	-5.2e-05	3.13617e-05	0.392021		2.02912			345.873	4717.65	17.25	62	0.000686	0.012127	0.00165493	0.00500281		345.873	4717.65	17.25	62	3e-06	2e-06	7.23731e-06	0.027414		0.0324169			345.873	4717.65	17.25	62
-2.49601				334.35	4724.13	18.15	62	0.154804	-0.879121	0.373455	1.65538		334.35	4724.13	18.15	62	0.000186	-0.000309	0.000448713	5.60891		7.2643			334.35	4724.13	18.15	62	0.004085	0.010006	0.0098548	0.0297908		334.35	4724.13	18.15	62	4e-06	2e-06	9.64974e-06	0.0365521		0.0663429			334.35	4724.13	18.15	62
-7.63008				335.283	4723.7	18.15	62	0.157456	-0.896544	0.379853	1.68374		335.283	4723.7	18.15	62	0.000181	-0.000297	0.000436651	5.45814		7.14188			335.283	4723.7	18.15	62	-0.002294	0.022609	-0.00553413	-0.0167295		335.283	4723.7	18.15	62	2e-06	6e-06	4.82487e-06	0.018276		0.0015465			335.283	4723.7	18.15	62
-12.9709				336.152	4723.15	18.15	62	0.132949	-0.834196	0.320731	1.42168		336.152	4723.15	18.15	62	0.00016	-0.00026	0.00038599	4.82487		6.24655			336.152	4723.15	18.15	62	-0.005931	0.02933	-0.0143082	-0.0432532		336.152	4723.15	18.15	62	1e-06	7e-06	2.41244e-06	0.00913801		-0.0341152			336.152	4723.15	18.15	62
-12.2257				336.978	4722.68	18.15	62	0.142743	-0.845472	0.344358	1.52641		336.978	4722.68	18.15	62	0.000156	-0.000262	0.00037634	4.70425		6.23066			336.978	4722.68	18.15	62	-0.001604	0.020943	-0.00386955	-0.0116975		336.978	4722.68	18.15	62	3e-06	5e-06	7.23731e-06	0.027414		0.0157165			336.978	4722.68	18.15	62
-20.4777				337.88	4722.17	18.15	62	0.104935	-0.748519	0.253149	1.12211		337.88	4722.17	18.15	62	0.000128	-0.000211	0.000308792	3.8599		4.98201			337.88	4722.17	18.15	62	-0.006036	0.028842	-0.0145615	-0.0440189		337.88	4722.17	18.15	62	1e-06	7e-06	2.41244e-06	0.00913801		-0.0348809			337.88	4722.17	18.15	62
-26.2386				338.709	4721.6	18.15	62	0.078018	-0.659846	0.188213	0.834279		338.709	4721.6	18.15	62	0.000104	-0.000171	0.000250893	3.13617		3.97045			338.709	4721.6	18.15	62	-0.0069	0.029789	-0.0166458	-0.0503199		338.709	4721.6	18.15	62	1e-06	7e-06	2.41244e-06	0.00913801		-0.0411818			338.709	4721.6	18.15	62
-32.6988				339.513	4720.99	18.15	62	0.046801	-0.553083	0.112904	0.500463		339.513	4720.99	18.15	62	7.7e-05	-0.000127	0.000185758	2.32197		2.82243			339.513	4720.99	18.15	62	-0.007541	0.03015	-0.0181922	-0.0549945		339.513	4720.99	18.15	62	0	7e-06	0	0		-0.0549945			339.513	4720.99	18.15	62
-41.329				340.275	4720.29	18.15	62	-0.021423	-0.349295	-0.0516816	-0.229085		340.275	4720.29	18.15	62	3.8e-05	-6e-05	9.16726e-05	1.14591		0.916822			340.275	4720.29	18.15	62	-0.008369	0.030345	-0.0201897	-0.0610329		340.275	4720.29	18.15	62	0	7e-06	0	0		-0.0610329			340.275	4720.29	18.15	62
-41.8774				340.996	4719.68	18.15	62	0.050049	-0.471886	0.12074	0.535195		340.996	4719.68	18.15	62	5.1e-05	-8.9e-05	0.000123034	1.53793		2.07312			340.996	4719.68	18.15	62	-0.006707	0.027257	-0.0161802	-0.0489124		340.996	4719.68	18.15	62	1e-06	6e-06	2.41244e-06	0.00913801		-0.0397743			340.996	4719.68	18.15	62
-42.4906				341.827	4719.18	18.15	62	0.073406	-0.492923	0.177087	0.784961		341.827	4719.18	18.15	62	4.8e-05	-9e-05	0.000115797	1.44746		2.23242			341.827	4719.18	18.15	62	-0.005313	0.024406	-0.0128173	-0.0387463		341.827	4719.18	18.15	62	1e-06	5e-06	2.41244e-06	0.00913801		-0.0296083			341.827	4719.18	18.15	62
-34.7348				342.707	4718.81	18.15	62	0.102972	-0.537941	0.248413	1.10112		342.707	4718.81	18.15	62	4.9e-05	-0.0001	0.000118209	1.47762		2.57874			342.707	4718.81	18.15	62	-0.002681	0.019481	-0.00646774	-0.0195518		342.707	4718.81	18.15	62	2e-06	4e-06	4.82487e-06	0.018276		-0.00127579			342.707	4718.81	18.15	62
-31.3435				343.661	4718.51	18.15	62	0.087818	-0.48344	0.211855	0.939075		343.661	4718.51	18.15	62	3.5e-05	-7.7e-05	8.44353e-05	1.05544		1.99452			343.661	4718.51	18.15	62	-0.003175	0.020018	-0.00765948	-0.0231544		343.661	4718.51	18.15	62	2e-06	4e-06	4.82487e-06	0.018276		-0.0048784			343.661	4718.51	18.15	62
-12.2026				344.604	4718.27	18.15	62	0.09287	-0.477494	0.224043	0.993098		344.604	4718.27	18.15	62	2.9e-05	-7.3e-05	6.99606e-05	0.874508		1.86761			344.604	4718.27	18.15	62	-0.001945	0.017569	-0.00469219	-0.0141844		344.604	4718.27	18.15	62	2e-06	3e-06	4.82487e-06	0.018276		0.00409166			344.604	4718.27	18.15	62
17.3958				345.568	4718.12	18.15	62	0.092404	-0.464155	0.222919	0.988115		345.568	4718.12	18.15	62	2.2e-05	-6.6e-05	5.30736e-05	0.66342		1.65153			345.568	4718.12	18.15	62	-0.00089	0.015464	-0.00214707	-0.00649053		345.568	4718.12	18.15	62	3e-06	2e-06	7.23731e-06	0.027414		0.0209235			345.568	4718.12	18.15	62
41.0455		-4.24906		346.091	4718.07	18.15	62	0.094346	-0.466919	0.227604	1.00888		346.091	4718.07	18.15	62	1.9e-05	-6.8e-05	4.58363e-05	0.572954		1.58184			346.091	4718.07	18.15	62	0.000704	0.012445	0.00169835	0.00513408		346.091	4718.07	18.15	62	3e-06	2e-06	7.23731e-06	0.027414		0.0325481			346.091	4718.07	18.15	62
-2.56351				334.567	4724.56	19.05	62	0.052819	-0.797686	0.127422	0.564816		334.567	4724.56	19.05	62	0.000213	-0.000365	0.000513849	6.42311		6.98793			334.567	4724.56	19.05	62	0.002932	0.0112	0.00707326	0.0213823		334.567	4724.56	19.05	62	4e-06	2e-06	9.64974e-06	0.0365521		0.0579344			334.567	4724.56	19.05	62
-7.90092				335.5	4724.12	19.05	62	0.051155	-0.8096	0.123408	0.547022		335.5	4724.12	19.05	62	0.00021	-0.000356	0.000506612	6.33264		6.87967			335.5	4724.12	19.05	62	-0.003121	0.023643	-0.00752921	-0.0227606		335.5	4724.12	19.05	62	2e-06	6e-06	4.82487e-06	0.018276		-0.00448459			335.5	4724.12	19.05	62
-13.629				336.369	4723.58	19.05	62	0.026982	-0.745754	0.0650923	0.28853		336.369	4723.58	19.05	62	0.000189	-0.000317	0.00045595	5.69938		5.98791			336.369	4723.58	19.05	62	-0.006482	0.030187	-0.0156374	-0.0472715		336.369	4723.58	19.05	62	1e-06	8e-06	2.41244e-06	0.00913801		-0.0381335			336.369	4723.58	19.05	62
-12.6999				337.194	4723.1	19.05	62	0.039048	-0.759512	0.0942008	0.417557		337.194	4723.1	19.05	62	0.000184	-0.000318	0.000443888	5.5486		5.96616			337.194	4723.1	19.05	62	-0.002134	0.021673	-0.00514814	-0.0155627		337.194	4723.1	19.05	62	2e-06	5e-06	4.82487e-06	0.018276		0.00271334			337.194	4723.1	19.05	62
-21.6715				338.097	4722.6	19.05	62	0.00207	-0.660448	0.00499374	0.0221354		338.097	4722.6	19.05	62	0.000154	-0.000263	0.000371515	4.64394		4.66607			338.097	4722.6	19.05	62	-0.006341	0.029462	-0.0152973	-0.0462432		338.097	4722.6	19.05	62	1e-06	7e-06	2.41244e-06	0.00913801		-0.0371052			338.097	4722.6	19.05	62
-28.0292				338.925	4722.02	19.05	62	-0.020114	-0.575078	-0.0485237	-0.215087		338.925	4722.02	19.05	62	0.000126	-0.000216	0.000303967	3.79959		3.5845			338.925	4722.02	19.05	62	-0.007042	0.030237	-0.0169884	-0.0513554		338.925	4722.02	19.05	62	0	7e-06	0	0		-0.0513554			338.925	4722.02	19.05	62
-35.0996				339.73	4721.41	19.05	62	-0.045761	-0.471381	-0.110395	-0.489342		339.73	4721.41	19.05	62	9.6e-05	-0.000165	0.000231594	2.89492		2.40558			339.73	4721.41	19.05	62	-0.00757	0.030491	-0.0182621	-0.055206		339.73	4721.41	19.05	62	0	7e-06	0	0		-0.055206			339.73	4721.41	19.05	62
-44.6213				340.491	4720.72	19.05	62	-0.103544	-0.276211	-0.249793	-1.10724		340.491	4720.72	19.05	62	5e-05	-8.5e-05	0.000120622	1.50777		0.400533			340.491	4720.72	19.05	62	-0.008197	0.030448	-0.0197747	-0.0597785		340.491	4720.72	19.05	62	0	7e-06	0	0		-0.0597785			340.491	4720.72	19.05	62
-45.222				341.212	4720.11	19.05	62	-0.030214	-0.400423	-0.0728893	-0.323091		341.212	4720.11	19.05	62	6.3e-05	-0.000116	0.000151983	1.89979		1.5767			341.212	4720.11	19.05	62	-0.00668	0.027533	-0.0161151	-0.0487155		341.212	4720.11	19.05	62	1e-06	6e-06	2.41244e-06	0.00913801		-0.0395774			341.212	4720.11	19.05	62
-45.1858				342.043	4719.61	19.05	62	-0.00282	-0.425435	-0.00680307	-0.0301554		342.043	4719.61	19.05	62	6e-05	-0.000115	0.000144746	1.80933		1.77917			342.043	4719.61	19.05	62	-0.0053	0.02469	-0.0127859	-0.0386515		342.043	4719.61	19.05	62	1e-06	5e-06	2.41244e-06	0.00913801		-0.0295135			342.043	4719.61	19.05	62
-35.1505				342.923	4719.24	19.05	62	0.029665	-0.473329	0.0715649	0.31722		342.923	4719.24	19.05	62	6e-05	-0.000125	0.000144746	1.80933		2.12655			342.923	4719.24	19.05	62	-0.00272	0.019823	-0.00656183	-0.0198362		342.923	4719.24	19.05	62	2e-06	4e-06	4.82487e-06	0.018276		-0.0015602			342.923	4719.24	19.05	62
-28.085				343.877	4718.94	19.05	62	0.017525	-0.419888	0.0422779	0.187402		343.877	4718.94	19.05	62	4.4e-05	-9.8e-05	0.000106147	1.32684		1.51424			343.877	4718.94	19.05	62	-0.003151	0.020281	-0.00760159	-0.0229794		343.877	4718.94	19.05	62	2e-06	4e-06	4.82487e-06	0.018276		-0.00470337			343.877	4718.94	19.05	62
1.21371				344.821	4718.7	19.05	62	0.025244	-0.415106	0.0608995	0.269945		344.821	4718.7	19.05	62	3.6e-05	-9.1e-05	8.68477e-05	1.0856		1.35554			344.821	4718.7	19.05	62	-0.001954	0.017891	-0.0047139	-0.01425		344.821	4718.7	19.05	62	2e-06	3e-06	4.82487e-06	0.018276		0.00402603			344.821	4718.7	19.05	62
42.9126				345.784	4718.55	19.05	62	0.028034	-0.40465	0.0676302	0.299779		345.784	4718.55	19.05	62	2.8e-05	-8.3e-05	6.75482e-05	0.844353		1.14413			345.784	4718.55	19.05	62	-0.000845	0.015692	-0.00203851	-0.00616236		345.784	4718.55	19.05	62	3e-06	2e-06	7.23731e-06	0.027414		0.0212517			345.784	4718.55	19.05	62
62.9911				346.306	4718.5	19.05	62	0.032532	-0.411032	0.0784814	0.347878		346.306	4718.5	19.05	62	2.5e-05	-8.5e-05	6.03109e-05	0.753886		1.10176			346.306	4718.5	19.05	62	0.000807	0.012549	0.00194684	0.00588524		346.306	4718.5	19.05	62	3e-06	1e-06	7.23731e-06	0.027414		0.0332993			346.306	4718.5	19.05	62
-2.63584				334.783	4724.99	19.95	62	-0.054666	-0.700985	-0.131878	-0.584567		334.783	4724.99	19.95	62	0.000236	-0.000421	0.000569335	7.11669		6.53212			334.783	4724.99	19.95	62	0.001551	0.012674	0.00374169	0.011311		334.783	4724.99	19.95	62	3e-06	2e-06	7.23731e-06	0.027414		0.0387251			334.783	4724.99	19.95	62
-8.08063				335.716	4724.55	19.95	62	-0.060724	-0.706348	-0.146493	-0.649347		335.716	4724.55	19.95	62	0.000236	-0.000417	0.000569335	7.11669		6.46734			335.716	4724.55	19.95	62	-0.004117	0.024868	-0.009932	-0.0300242		335.716	4724.55	19.95	62	1e-06	6e-06	2.41244e-06	0.00913801		-0.0208862			335.716	4724.55	19.95	62
-14.1159				336.585	4724.01	19.95	62	-0.084093	-0.64158	-0.202869	-0.899242		336.585	4724.01	19.95	62	0.000214	-0.000376	0.000516261	6.45327		5.55402			336.585	4724.01	19.95	62	-0.007125	0.031113	-0.0171886	-0.0519607		336.585	4724.01	19.95	62	0	8e-06	0	0		-0.0519607			336.585	4724.01	19.95	62
-13.0117				337.411	4723.53	19.95	62	-0.069708	-0.657499	-0.168166	-0.745417		337.411	4723.53	19.95	62	0.000208	-0.000375	0.000501787	6.27233		5.52692			337.411	4723.53	19.95	62	-0.002884	0.022711	-0.00695747	-0.0210322		337.411	4723.53	19.95	62	2e-06	5e-06	4.82487e-06	0.018276		-0.00275621			337.411	4723.53	19.95	62
-22.6541				338.313	4723.03	19.95	62	-0.104748	-0.558064	-0.252698	-1.12011		338.313	4723.03	19.95	62	0.000177	-0.000316	0.000427001	5.33751		4.2174			338.313	4723.03	19.95	62	-0.006701	0.030097	-0.0161657	-0.0488686		338.313	4723.03	19.95	62	0	7e-06	0	0		-0.0488686			338.313	4723.03	19.95	62
-29.8505				339.142	4722.45	19.95	62	-0.122611	-0.474786	-0.295791	-1.31113		339.142	4722.45	19.95	62	0.000146	-0.000263	0.000352216	4.4027		3.09156			339.142	4722.45	19.95	62	-0.007274	0.030775	-0.0175481	-0.0530473		339.142	4722.45	19.95	62	0	8e-06	0	0		-0.0530473			339.142	4722.45	19.95	62
-37.8762				339.947	4721.84	19.95	62	-0.141172	-0.377661	-0.340568	-1.50961		339.947	4721.84	19.95	62	0.000111	-0.000203	0.00026778	3.34725		1.83764			339.947	4721.84	19.95	62	-0.007637	0.030841	-0.0184238	-0.0556946		339.947	4721.84	19.95	62	0	8e-06	0	0		-0.0556946			339.947	4721.84	19.95	62
-48.3333				340.708	4721.15	19.95	62	-0.18843	-0.19158	-0.454575	-2.01496		340.708	4721.15	19.95	62	6e-05	-0.00011	0.000144746	1.80933		-0.205634			340.708	4721.15	19.95	62	-0.008057	0.030556	-0.019437	-0.0587575		340.708	4721.15	19.95	62	-1e-06	8e-06	-2.41244e-06	-0.00913801		-0.0678956			340.708	4721.15	19.95	62
-49.0242				341.429	4720.53	19.95	62	-0.11303	-0.318345	-0.272678	-1.20868		341.429	4720.53	19.95	62	7.4e-05	-0.000143	0.00017852	2.2315		1.02283			341.429	4720.53	19.95	62	-0.006686	0.027818	-0.0161295	-0.0487592		341.429	4720.53	19.95	62	0	6e-06	0	0		-0.0487592			341.429	4720.53	19.95	62
-47.6263				342.26	4720.03	19.95	62	-0.082126	-0.346013	-0.198124	-0.878208		342.26	4720.03	19.95	62	6.8e-05	-0.00014	0.000164046	2.05057		1.17236			342.26	4720.03	19.95	62	-0.005349	0.025034	-0.0129041	-0.0390088		342.26	4720.03	19.95	62	1e-06	5e-06	2.41244e-06	0.00913801		-0.0298708			342.26	4720.03	19.95	62
-33.622				343.14	4719.67	19.95	62	-0.046279	-0.397558	-0.111645	-0.494881		343.14	4719.67	19.95	62	6.8e-05	-0.000149	0.000164046	2.05057		1.55569			343.14	4719.67	19.95	62	-0.002822	0.020222	-0.00680789	-0.0205801		343.14	4719.67	19.95	62	2e-06	3e-06	4.82487e-06	0.018276		-0.00230406			343.14	4719.67	19.95	62
-25.7815				344.094	4719.37	19.95	62	-0.054904	-0.345704	-0.132452	-0.587112		344.094	4719.37	19.95	62	5e-05	-0.000118	0.000120622	1.50777		0.920661			344.094	4719.37	19.95	62	-0.003189	0.020609	-0.00769326	-0.0232565		344.094	4719.37	19.95	62	2e-06	4e-06	4.82487e-06	0.018276		-0.00498049			344.094	4719.37	19.95	62
26.7103				345.037	4719.12	19.95	62	-0.043558	-0.343949	-0.105081	-0.465784		345.037	4719.12	19.95	62	4.1e-05	-0.000109	9.89099e-05	1.23637		0.770589			345.037	4719.12	19.95	62	-0.001979	0.018197	-0.00477421	-0.0144323		345.037	4719.12	19.95	62	2e-06	3e-06	4.82487e-06	0.018276		0.00384371			345.037	4719.12	19.95	62
57.5248				346.001	4718.98	19.95	62	-0.03747	-0.33575	-0.090394	-0.400683		346.001	4718.98	19.95	62	3.1e-05	-9.8e-05	7.47855e-05	0.934819		0.534136			346.001	4718.98	19.95	62	-0.000872	0.016005	-0.00210364	-0.00635926		346.001	4718.98	19.95	62	3e-06	2e-06	7.23731e-06	0.027414		0.0210548			346.001	4718.98	19.95	62
62.0737		-4.90242		346.526	4718.93	19.95	62	-0.030954	-0.343126	-0.0746745	-0.331004		346.526	4718.93	19.95	62	2.7e-05	-9.8e-05	6.51358e-05	0.814197		0.483193			346.526	4718.93	19.95	62	0.000559	0.013264	0.00134855	0.00407664		346.526	4718.93	19.95	62	3e-06	1e-06	7.23731e-06	0.027414		0.0314907			346.526	4718.93	19.95	62
-2.73201				335	4725.41	20.85	62	-0.164193	-0.591741	-0.396105	-1.75578		335	4725.41	20.85	62	0.000252	-0.000474	0.000607934	7.59917		5.84339			335	4725.41	20.85	62	-8e-06	0.014371	-1.92995e-05	-5.83419e-05		335	4725.41	20.85	62	3e-06	3e-06	7.23731e-06	0.027414		0.0273557			335	4725.41	20.85	62
-8.1924				335.933	4724.98	20.85	62	-0.17447	-0.589904	-0.420898	-1.86568		335.933	4724.98	20.85	62	0.000255	-0.000475	0.000615171	7.68964		5.82396			335.933	4724.98	20.85	62	-0.005254	0.026273	-0.0126749	-0.038316		335.933	4724.98	20.85	62	1e-06	7e-06	2.41244e-06	0.00913801		-0.029178			335.933	4724.98	20.85	62
-14.4169				336.802	4724.43	20.85	62	-0.196742	-0.524275	-0.474627	-2.10385		336.802	4724.43	20.85	62	0.000233	-0.000433	0.000562098	7.02622		4.92237			336.802	4724.43	20.85	62	-0.007872	0.032157	-0.0189907	-0.0574084		336.802	4724.43	20.85	62	-1e-06	9e-06	-2.41244e-06	-0.00913801		-0.0665464			336.802	4724.43	20.85	62
-12.9657				337.628	4723.96	20.85	62	-0.179544	-0.543212	-0.433138	-1.91994		337.628	4723.96	20.85	62	0.000226	-0.000431	0.000545211	6.81513		4.89519			337.628	4723.96	20.85	62	-0.003717	0.023827	-0.00896702	-0.0271071		337.628	4723.96	20.85	62	1e-06	5e-06	2.41244e-06	0.00913801		-0.0179691			337.628	4723.96	20.85	62
-23.2802				338.53	4723.45	20.85	62	-0.212555	-0.442888	-0.512775	-2.27294		338.53	4723.45	20.85	62	0.000194	-0.000368	0.000468013	5.85016		3.57722			338.53	4723.45	20.85	62	-0.007164	0.03086	-0.0172827	-0.0522451		338.53	4723.45	20.85	62	0	8e-06	0	0		-0.0522451			338.53	4723.45	20.85	62
-31.4596				339.358	4722.88	20.85	62	-0.225029	-0.3641	-0.542868	-2.40633		339.358	4722.88	20.85	62	0.00016	-0.000308	0.00038599	4.82487		2.41854			339.358	4722.88	20.85	62	-0.007552	0.031342	-0.0182187	-0.0550747		339.358	4722.88	20.85	62	0	8e-06	0	0		-0.0550747			339.358	4722.88	20.85	62
-41.1271				340.163	4722.27	20.85	62	-0.236834	-0.272853	-0.571347	-2.53257		340.163	4722.27	20.85	62	0.000122	-0.00024	0.000294317	3.67896		1.1464			340.163	4722.27	20.85	62	-0.007761	0.031242	-0.0187229	-0.0565989		340.163	4722.27	20.85	62	0	8e-06	0	0		-0.0565989			340.163	4722.27	20.85	62
-53.1303				340.924	4721.57	20.85	62	-0.271937	-0.100579	-0.656031	-2.90794		340.924	4721.57	20.85	62	6.5e-05	-0.000134	0.000156808	1.9601		-0.947833			340.924	4721.57	20.85	62	-0.007938	0.030663	-0.0191499	-0.0578897		340.924	4721.57	20.85	62	-1e-06	8e-06	-2.41244e-06	-0.00913801		-0.0670277			340.924	4721.57	20.85	62
-54.6812				341.645	4720.96	20.85	62	-0.196159	-0.226083	-0.473221	-2.09761		341.645	4720.96	20.85	62	7.9e-05	-0.000167	0.000190582	2.38228		0.28467			341.645	4720.96	20.85	62	-0.006748	0.028157	-0.0162791	-0.0492114		341.645	4720.96	20.85	62	0	7e-06	0	0		-0.0492114			341.645	4720.96	20.85	62
-48.8791				342.476	4720.46	20.85	62	-0.160644	-0.25935	-0.387543	-1.71783		342.476	4720.46	20.85	62	7.3e-05	-0.000163	0.000176108	2.20135		0.483514			342.476	4720.46	20.85	62	-0.00542	0.025373	-0.0130754	-0.0395266		342.476	4720.46	20.85	62	1e-06	5e-06	2.41244e-06	0.00913801		-0.0303886			342.476	4720.46	20.85	62
-23.0684				343.356	4720.09	20.85	62	-0.121814	-0.313617	-0.293868	-1.30261		343.356	4720.09	20.85	62	7.2e-05	-0.00017	0.000173695	2.17119		0.868584			343.356	4720.09	20.85	62	-0.002973	0.020669	-0.00717217	-0.0216813		343.356	4720.09	20.85	62	2e-06	4e-06	4.82487e-06	0.018276		-0.00340526			343.356	4720.09	20.85	62
-20.5604				344.311	4719.79	20.85	62	-0.126361	-0.264162	-0.304838	-1.35123		344.311	4719.79	20.85	62	5.2e-05	-0.000135	0.000125447	1.56808		0.216852			344.311	4719.79	20.85	62	-0.00327	0.020974	-0.00788867	-0.0238472		344.311	4719.79	20.85	62	2e-06	4e-06	4.82487e-06	0.018276		-0.00557121			344.311	4719.79	20.85	62
125.33				345.254	4719.55	20.85	62	-0.111272	-0.26523	-0.268437	-1.18988		345.254	4719.55	20.85	62	4.2e-05	-0.000123	0.000101322	1.26653		0.0766504			345.254	4719.55	20.85	62	-0.002075	0.018593	-0.0050058	-0.0151324		345.254	4719.55	20.85	62	2e-06	3e-06	4.82487e-06	0.018276		0.00314361			345.254	4719.55	20.85	62
66.4734				346.217	4719.4	20.85	62	-0.101213	-0.260222	-0.24417	-1.08231		346.217	4719.4	20.85	62	3.1e-05	-0.000109	7.47855e-05	0.934819		-0.147494			346.217	4719.4	20.85	62	-0.000964	0.016398	-0.00232559	-0.00703019		346.217	4719.4	20.85	62	2e-06	2e-06	4.82487e-06	0.018276		0.0112458			346.217	4719.4	20.85	62
72.904				346.739	4719.35	20.85	62	-0.090622	-0.274967	-0.21862	-0.969059		346.739	4719.35	20.85	62	2.7e-05	-0.00011	6.51358e-05	0.814197		-0.154862			346.739	4719.35	20.85	62	0.00069	0.013221	0.00166458	0.00503199		346.739	4719.35	20.85	62	3e-06	1e-06	7.23731e-06	0.027414		0.032446			346.739	4719.35	20.85	62
-3.00671				335.216	4725.84	21.75	62	-0.271939	-0.474106	-0.656035	-2.90796		335.216	4725.84	21.75	62	0.000258	-0.000521	0.000622408	7.78011		4.87215			335.216	4725.84	21.75	62	-0.001797	0.016465	-0.00433515	-0.013105		335.216	4725.84	21.75	62	2e-06	3e-06	4.82487e-06	0.018276		0.00517099			335.216	4725.84	21.75	62
-8.29668				336.149	4725.4	21.75	62	-0.286073	-0.464128	-0.690133	-3.0591		336.149	4725.4	21.75	62	0.000263	-0.000526	0.000634471	7.93088		4.87178			336.149	4725.4	21.75	62	-0.006499	0.02783	-0.0156784	-0.0473955		336.149	4725.4	21.75	62	0	7e-06	0	0		-0.0473955			336.149	4725.4	21.75	62
-14.4889				337.018	4724.86	21.75	62	-0.306653	-0.398455	-0.739781	-3.27917		337.018	4724.86	21.75	62	0.000242	-0.000484	0.000583809	7.29762		4.01845			337.018	4724.86	21.75	62	-0.008667	0.033241	-0.0209086	-0.0632061		337.018	4724.86	21.75	62	-1e-06	9e-06	-2.41244e-06	-0.00913801		-0.0723441			337.018	4724.86	21.75	62
-12.5752				337.844	4724.39	21.75	62	-0.286559	-0.420386	-0.691305	-3.0643		337.844	4724.39	21.75	62	0.000234	-0.00048	0.00056451	7.05637		3.99208			337.844	4724.39	21.75	62	-0.004647	0.025073	-0.0112106	-0.0338893		337.844	4724.39	21.75	62	1e-06	6e-06	2.41244e-06	0.00913801		-0.0247513			337.844	4724.39	21.75	62
-23.313				338.746	4723.88	21.75	62	-0.31703	-0.319519	-0.764815	-3.39014		338.746	4723.88	21.75	62	0.000201	-0.000414	0.0004849	6.06125		2.67111			338.746	4723.88	21.75	62	-0.007689	0.031698	-0.0185492	-0.0560738		338.746	4723.88	21.75	62	-1e-06	8e-06	-2.41244e-06	-0.00913801		-0.0652118			338.746	4723.88	21.75	62
-32.2838				339.575	4723.3	21.75	62	-0.323484	-0.246863	-0.780384	-3.45915		339.575	4723.3	21.75	62	0.000166	-0.000348	0.000400464	5.0058		1.54665			339.575	4723.3	21.75	62	-0.007862	0.031927	-0.0189666	-0.0573355		339.575	4723.3	21.75	62	-1e-06	9e-06	-2.41244e-06	-0.00913801		-0.0664735			339.575	4723.3	21.75	62
-44.3498				340.38	4722.69	21.75	62	-0.328344	-0.162549	-0.792109	-3.51112		340.38	4722.69	21.75	62	0.000125	-0.000271	0.000301554	3.76943		0.25831			340.38	4722.69	21.75	62	-0.007908	0.031648	-0.0190775	-0.0576709		340.38	4722.69	21.75	62	-1e-06	8e-06	-2.41244e-06	-0.00913801		-0.0668089			340.38	4722.69	21.75	62
-60.1191				341.141	4722	21.75	62	-0.352008	-0.003284	-0.849197	-3.76417		341.141	4722	21.75	62	6.4e-05	-0.000152	0.000154396	1.92995		-1.83422			341.141	4722	21.75	62	-0.007833	0.030755	-0.0188966	-0.057124		341.141	4722	21.75	62	-1e-06	8e-06	-2.41244e-06	-0.00913801		-0.066262			341.141	4722	21.75	62
-65.1545				341.862	4721.39	21.75	62	-0.274974	-0.130715	-0.663357	-2.94041		341.862	4721.39	21.75	62	7.9e-05	-0.000187	0.000190582	2.38228		-0.558132			341.862	4721.39	21.75	62	-0.006814	0.028473	-0.0164383	-0.0496927		341.862	4721.39	21.75	62	0	7e-06	0	0		-0.0496927			341.862	4721.39	21.75	62
-53.3904				342.693	4720.89	21.75	62	-0.23651	-0.165646	-0.570565	-2.5291		342.693	4720.89	21.75	62	7.2e-05	-0.00018	0.000173695	2.17119		-0.357909			342.693	4720.89	21.75	62	-0.005559	0.0258	-0.0134107	-0.0405403		342.693	4720.89	21.75	62	0	6e-06	0	0		-0.0405403			342.693	4720.89	21.75	62
-10.5699				343.573	4720.52	21.75	62	-0.193706	-0.225153	-0.467303	-2.07138		343.573	4720.52	21.75	62	7.1e-05	-0.000187	0.000171283	2.14104		0.0696569			343.573	4720.52	21.75	62	-0.00315	0.021128	-0.00759917	-0.0229721		343.573	4720.52	21.75	62	2e-06	4e-06	4.82487e-06	0.018276		-0.00469608			343.573	4720.52	21.75	62
-209.36				344.527	4720.22	21.75	62	-0.194305	-0.177314	-0.468748	-2.07779		344.527	4720.22	21.75	62	4.9e-05	-0.000146	0.000118209	1.47762		-0.600168			344.527	4720.22	21.75	62	-0.003418	0.021429	-0.00824571	-0.0249266		344.527	4720.22	21.75	62	1e-06	4e-06	2.41244e-06	0.00913801		-0.0157885			344.527	4720.22	21.75	62
54.2771				345.47	4719.98	21.75	62	-0.174382	-0.183778	-0.420685	-1.86474		345.47	4719.98	21.75	62	3.8e-05	-0.000132	9.16726e-05	1.14591		-0.718833			345.47	4719.98	21.75	62	-0.002179	0.018971	-0.0052567	-0.0158909		345.47	4719.98	21.75	62	2e-06	3e-06	4.82487e-06	0.018276		0.00238517			345.47	4719.98	21.75	62
89.4622				346.434	4719.83	21.75	62	-0.160289	-0.181801	-0.386687	-1.71404		346.434	4719.83	21.75	62	2.6e-05	-0.000116	6.27233e-05	0.784042		-0.929996			346.434	4719.83	21.75	62	-0.001086	0.016817	-0.00261991	-0.00791991		346.434	4719.83	21.75	62	2e-06	2e-06	4.82487e-06	0.018276		0.0103561			346.434	4719.83	21.75	62
85.4673				346.957	4719.78	21.75	62	-0.146871	-0.199788	-0.354317	-1.57055		346.957	4719.78	21.75	62	2.2e-05	-0.000115	5.30736e-05	0.66342		-0.907134			346.957	4719.78	21.75	62	0.000482	0.013788	0.00116279	0.0035151		346.957	4719.78	21.75	62	3e-06	1e-06	7.23731e-06	0.027414		0.0309291			346.957	4719.78	21.75	62
-3.53505				335.433	4726.27	22.65	62	-0.374558	-0.351154	-0.903597	-4.00531		335.433	4726.27	22.65	62	0.000251	-0.000556	0.000605521	7.56902		3.56371			335.433	4726.27	22.65	62	-0.003679	0.018726	-0.00887535	-0.02683		335.433	4726.27	22.65	62	1e-06	4e-06	2.41244e-06	0.00913801		-0.0176919			335.433	4726.27	22.65	62
-8.53593				336.366	4725.83	22.65	62	-0.391825	-0.333183	-0.945253	-4.18995		336.366	4725.83	22.65	62	0.000258	-0.000566	0.000622408	7.78011		3.59016			336.366	4725.83	22.65	62	-0.007816	0.029517	-0.0188556	-0.057		336.366	4725.83	22.65	62	-1e-06	8e-06	-2.41244e-06	-0.00913801		-0.066138			336.366	4725.83	22.65	62
-14.5187				337.235	4725.29	22.65	62	-0.410528	-0.26708	-0.990372	-4.38995		337.235	4725.29	22.65	62	0.000237	-0.000523	0.000571747	7.14684		2.75689			337.235	4725.29	22.65	62	-0.009537	0.034461	-0.0230074	-0.0695508		337.235	4725.29	22.65	62	-2e-06	1e-05	-4.82487e-06	-0.018276		-0.0878268			337.235	4725.29	22.65	62
-11.9201				338.06	4724.81	22.65	62	-0.386784	-0.293501	-0.933092	-4.13604		338.06	4724.81	22.65	62	0.000229	-0.000517	0.000552448	6.9056		2.76955			338.06	4724.81	22.65	62	-0.005623	0.026387	-0.0135651	-0.041007		338.06	4724.81	22.65	62	0	6e-06	0	0		-0.041007			338.06	4724.81	22.65	62
-22.4388				338.963	4724.31	22.65	62	-0.414119	-0.193	-0.999036	-4.42835		338.963	4724.31	22.65	62	0.000195	-0.000448	0.000470425	5.88031		1.45196			338.963	4724.31	22.65	62	-0.008238	0.032561	-0.0198736	-0.0600775		338.963	4724.31	22.65	62	-1e-06	9e-06	-2.41244e-06	-0.00913801		-0.0692155			338.963	4724.31	22.65	62
-31.4006				339.791	4723.73	22.65	62	-0.414728	-0.126386	-1.0005	-4.43486		339.791	4723.73	22.65	62	0.000159	-0.000376	0.000383577	4.79472		0.359855			339.791	4723.73	22.65	62	-0.008206	0.032554	-0.0197964	-0.0598442		339.791	4723.73	22.65	62	-1e-06	9e-06	-2.41244e-06	-0.00913801		-0.0689822			339.791	4723.73	22.65	62
-45.3762				340.596	4723.12	22.65	62	-0.412392	-0.050348	-0.994869	-4.40988		340.596	4723.12	22.65	62	0.000117	-0.000292	0.000282255	3.52819		-0.881694			340.596	4723.12	22.65	62	-0.008071	0.032059	-0.0194708	-0.0588596		340.596	4723.12	22.65	62	-1e-06	9e-06	-2.41244e-06	-0.00913801		-0.0679977			340.596	4723.12	22.65	62
-69.1302				341.357	4722.43	22.65	62	-0.424353	0.093356	-1.02372	-4.53779		341.357	4722.43	22.65	62	5.4e-05	-0.000163	0.000130272	1.62839		-2.90939			341.357	4722.43	22.65	62	-0.007733	0.030835	-0.0186554	-0.0563947		341.357	4722.43	22.65	62	-1e-06	9e-06	-2.41244e-06	-0.00913801		-0.0655327			341.357	4722.43	22.65	62
-83.0564				342.078	4721.81	22.65	62	-0.347781	-0.032187	-0.838999	-3.71897		342.078	4721.81	22.65	62	6.9e-05	-0.000199	0.000166458	2.08073		-1.63824			342.078	4721.81	22.65	62	-0.006914	0.028824	-0.0166796	-0.050422		342.078	4721.81	22.65	62	-1e-06	7e-06	-2.41244e-06	-0.00913801		-0.05956			342.078	4721.81	22.65	62
-44.5575				342.909	4721.31	22.65	62	-0.305584	-0.07148	-0.737202	-3.26774		342.909	4721.31	22.65	62	6.3e-05	-0.000189	0.000151983	1.89979		-1.36795			342.909	4721.31	22.65	62	-0.005701	0.026212	-0.0137533	-0.0415759		342.909	4721.31	22.65	62	0	6e-06	0	0		-0.0415759			342.909	4721.31	22.65	62
-37.1296				343.789	4720.95	22.65	62	-0.259664	-0.134286	-0.626423	-2.7767		343.789	4720.95	22.65	62	6.2e-05	-0.000195	0.000149571	1.86964		-0.907059			343.789	4720.95	22.65	62	-0.003386	0.021671	-0.00816851	-0.0246932		343.789	4720.95	22.65	62	1e-06	4e-06	2.41244e-06	0.00913801		-0.0155552			343.789	4720.95	22.65	62
94.1875				344.744	4720.65	22.65	62	-0.255298	-0.090462	-0.61589	-2.73001		344.744	4720.65	22.65	62	3.9e-05	-0.00015	9.4085e-05	1.17606		-1.55395			344.744	4720.65	22.65	62	-0.003571	0.021872	-0.00861481	-0.0260423		344.744	4720.65	22.65	62	1e-06	4e-06	2.41244e-06	0.00913801		-0.0169043			344.744	4720.65	22.65	62
66.471				345.687	4720.4	22.65	62	-0.231306	-0.100218	-0.558011	-2.47345		345.687	4720.4	22.65	62	2.7e-05	-0.000133	6.51358e-05	0.814197		-1.65926			345.687	4720.4	22.65	62	-0.002367	0.019482	-0.00571024	-0.0172619		345.687	4720.4	22.65	62	2e-06	3e-06	4.82487e-06	0.018276		0.00101413			345.687	4720.4	22.65	62
64.98				346.65	4720.26	22.65	62	-0.212118	-0.103829	-0.511721	-2.26827		346.65	4720.26	22.65	62	1.5e-05	-0.000115	3.61865e-05	0.452332		-1.81594			346.65	4720.26	22.65	62	-0.001231	0.017256	-0.00296971	-0.00897735		346.65	4720.26	22.65	62	2e-06	2e-06	4.82487e-06	0.018276		0.00929868			346.65	4720.26	22.65	62
55.6482				347.172	4720.21	22.65	62	-0.195289	-0.127202	-0.471122	-2.08831		347.172	4720.21	22.65	62	1.1e-05	-0.000114	2.65368e-05	0.33171		-1.7566			347.172	4720.21	22.65	62	0.000371	0.014142	0.000895014	0.0027056		347.172	4720.21	22.65	62	3e-06	0	7.23731e-06	0.027414		0.0301196			347.172	4720.21	22.65	62
-4.39561				335.649	4726.69	23.55	62	-0.468607	-0.227044	-1.13048	-5.01101		335.649	4726.69	23.55	62	0.000228	-0.000575	0.000550035	6.87544		1.86443			335.649	4726.69	23.55	62	-0.005623	0.021154	-0.0135651	-0.041007		335.649	4726.69	23.55	62	0	5e-06	0	0		-0.041007			335.649	4726.69	23.55	62
-9.01318				336.582	4726.26	23.55	62	-0.488084	-0.201488	-1.17747	-5.21929		336.582	4726.26	23.55	62	0.000235	-0.000588	0.000566922	7.08653		1.86724			336.582	4726.26	23.55	62	-0.009163	0.031294	-0.0221052	-0.0668233		336.582	4726.26	23.55	62	-2e-06	9e-06	-4.82487e-06	-0.018276		-0.0850993			336.582	4726.26	23.55	62
-14.5701				337.451	4725.71	23.55	62	-0.504247	-0.136007	-1.21646	-5.39213		337.451	4725.71	23.55	62	0.000214	-0.000544	0.000516261	6.45327		1.06114			337.451	4725.71	23.55	62	-0.010397	0.035673	-0.0250821	-0.0758225		337.451	4725.71	23.55	62	-3e-06	1.1e-05	-7.23731e-06	-0.027414		-0.103237			337.451	4725.71	23.55	62
-11.5295				338.277	4725.24	23.55	62	-0.477048	-0.166377	-1.15085	-5.10128		338.277	4725.24	23.55	62	0.000206	-0.000537	0.000496962	6.21202		1.11075			338.277	4725.24	23.55	62	-0.006676	0.027873	-0.0161054	-0.0486863		338.277	4725.24	23.55	62	-1e-06	7e-06	-2.41244e-06	-0.00913801		-0.0578243			338.277	4725.24	23.55	62
-20.8968				339.179	4724.73	23.55	62	-0.500169	-0.068168	-1.20663	-5.34852		339.179	4724.73	23.55	62	0.000172	-0.000465	0.000414939	5.18674		-0.161781			339.179	4724.73	23.55	62	-0.008783	0.033413	-0.0211884	-0.0640521		339.179	4724.73	23.55	62	-2e-06	1e-05	-4.82487e-06	-0.018276		-0.0823281			339.179	4724.73	23.55	62
-28.494				340.008	4724.16	23.55	62	-0.495331	-0.00698	-1.19495	-5.29678		340.008	4724.16	23.55	62	0.000136	-0.000388	0.000328091	4.10114		-1.19564			340.008	4724.16	23.55	62	-0.008558	0.033196	-0.0206456	-0.0624112		340.008	4724.16	23.55	62	-2e-06	1e-05	-4.82487e-06	-0.018276		-0.0806872			340.008	4724.16	23.55	62
-40.6136				340.813	4723.55	23.55	62	-0.485651	0.059193	-1.1716	-5.19327		340.813	4723.55	23.55	62	9.5e-05	-0.000299	0.000229181	2.86477		-2.3285			340.813	4723.55	23.55	62	-0.008229	0.032453	-0.0198519	-0.0600119		340.813	4723.55	23.55	62	-2e-06	9e-06	-4.82487e-06	-0.018276		-0.0782879			340.813	4723.55	23.55	62
-72.5295				341.574	4722.85	23.55	62	-0.486853	0.187658	-1.1745	-5.20612		341.574	4722.85	23.55	62	3.2e-05	-0.000161	7.71979e-05	0.964974		-4.24115			341.574	4722.85	23.55	62	-0.007623	0.030882	-0.01839	-0.0555925		341.574	4722.85	23.55	62	-2e-06	9e-06	-4.82487e-06	-0.018276		-0.0738685			341.574	4722.85	23.55	62
-143.505				342.295	4722.24	23.55	62	-0.41103	0.063564	-0.991584	-4.39532		342.295	4722.24	23.55	62	5e-05	-0.000199	0.000120622	1.50777		-2.88754			342.295	4722.24	23.55	62	-0.007011	0.029161	-0.0169136	-0.0511293		342.295	4722.24	23.55	62	-1e-06	8e-06	-2.41244e-06	-0.00913801		-0.0602674			342.295	4722.24	23.55	62
92.473				343.126	4721.74	23.55	62	-0.365953	0.021514	-0.882838	-3.91329		343.126	4721.74	23.55	62	4.4e-05	-0.000187	0.000106147	1.32684		-2.58645			343.126	4721.74	23.55	62	-0.005864	0.026652	-0.0141465	-0.0427646		343.126	4721.74	23.55	62	0	6e-06	0	0		-0.0427646			343.126	4721.74	23.55	62
64.0312				344.006	4721.37	23.55	62	-0.317023	-0.044717	-0.764798	-3.39006		344.006	4721.37	23.55	62	4.4e-05	-0.000193	0.000106147	1.32684		-2.06322			344.006	4721.37	23.55	62	-0.003654	0.022265	-0.00881504	-0.0266476		344.006	4721.37	23.55	62	1e-06	4e-06	2.41244e-06	0.00913801		-0.0175096			344.006	4721.37	23.55	62
48.7165				344.96	4721.07	23.55	62	-0.307331	-0.006	-0.741416	-3.28642		344.96	4721.07	23.55	62	2.1e-05	-0.000144	5.06612e-05	0.633264		-2.65316			344.96	4721.07	23.55	62	-0.003745	0.022342	-0.00903457	-0.0273113		344.96	4721.07	23.55	62	1e-06	4e-06	2.41244e-06	0.00913801		-0.0181733			344.96	4721.07	23.55	62
35.5943				345.903	4720.83	23.55	62	-0.278914	-0.020373	-0.672862	-2.98254		345.903	4720.83	23.55	62	1e-05	-0.000124	2.41244e-05	0.301554		-2.68099			345.903	4720.83	23.55	62	-0.002545	0.019965	-0.00613965	-0.01856		345.903	4720.83	23.55	62	1e-06	3e-06	2.41244e-06	0.00913801		-0.00942199			345.903	4720.83	23.55	62
29.0335				346.867	4720.68	23.55	62	-0.255092	-0.028404	-0.615393	-2.72781		346.867	4720.68	23.55	62	-2e-06	-0.000104	-4.82487e-06	-0.0603109		-2.78812			346.867	4720.68	23.55	62	-0.001419	0.017765	-0.00342325	-0.0103484		346.867	4720.68	23.55	62	2e-06	2e-06	4.82487e-06	0.018276		0.00792764			346.867	4720.68	23.55	62
21.9408				347.392	4720.63	23.55	62	-0.236576	-0.051667	-0.570724	-2.52981		347.392	4720.63	23.55	62	-7e-06	-0.000102	-1.68871e-05	-0.211088		-2.7409			347.392	4720.63	23.55	62	-4.4e-05	0.015081	-0.000106147	-0.00032088		347.392	4720.63	23.55	62	2e-06	1e-06	4.82487e-06	0.018276		0.0179551			347.392	4720.63	23.55	62
[truncated: 47 more columns]

## Sheet: Diff stress Vettore 0-3.5ka
				Total minimum differential stress change on the Vettore shear zone from 3.5ka to 0ka
				-26.4657	bars	-2.64657	Mpa
				Effect of Leonessa earthquake on Vettore shear zone					Mean differential stress change (bars)	Min diff stress change (bars)			Effect of Leonessa interseismic on Vettore shear zone					Mean differential stress change (bars)	Min diff stress change (bars)						Effect of Mt Le Scalette earthquake on Vettore shear zone					Mean differential stress change (bars)	Min diff stress change (bars)			Effect of Mt Le Scalette interseismic on Vettore shear zone					Mean differential stress change (bars)	Min diff stress change (bars)						Effect of Laga earthquake on Vettore shear zone
TOTAL Differential stress for all nearby faults		Largest decrease at each 1 km depth step (MPa)		Total slip 3.5ka - 0ka (m)	5.68	# of eqs	13.2093						Total slip 3.5ka - 0ka (m)	5.68	# of eqs	15351.4									Total slip 3.5ka - 0ka (m)	5.5	# of eqs	6.65054						Total slip 3.5ka - 0ka (m)	5.5	# of eqs	8333.33									Total slip 3.5ka - 0ka (m)	2.8	# of eqs	2.41379
				Slip at cosmo site(m)	0.43				-3.57142	-20.0172			Interseis slip @cosmo site(m)	0.00037				2.50964	-1.48007						Slip at cosmo site(m)	0.827				-1.54145	-7.97416			Interseis slip @cosmo site(m)	0.00066				-1.3947	-15.3478						Slip at cosmo site(m)	1.16
				X-center	Y-center	Z-center	dip	sig_reverse	el-rake-coul	Change in differental stress			X-center	Y-center	Z-center	dip	sig_reverse	el-rake-coul	Change in differental stress			3.5kyrs diff stress			X-center	Y-center	Z-center	dip	sig_reverse	el-rake-coul	Change in differental stress			X-center	Y-center	Z-center	dip	sig_reverse	el-rake-coul	Change in differental stress			3.5kyrs diff stress			X-center	Y-center	Z-center	dip
bars				(km)	(km)	(km)	(deg)	(bar)	(bar)	bars	Total diff stress		(km)	(km)	(km)	(deg)	(bar)	(bar)	bars	Total diff stress		bars			(km)	(km)	(km)	(deg)	(bar)	(bar)	bars	Total diff stress		(km)	(km)	(km)	(deg)	(bar)	(bar)	bars	Total diff stress		bars			(km)	(km)	(km)	(deg)
-10.9375				340.109	4757.78	15.45	63	0.015404	-0.043507	0.0380808	0.503021		340.109	4757.78	15.45	63	1.5e-05	-1.5e-05	3.7082e-05	0.569259		1.07228			340.109	4757.78	15.45	63	-0.485015	0.457983	-1.19902	-7.97416		340.109	4757.78	15.45	63	-0.00011	-0.003169	-0.000271935	-2.26612		-10.2403			340.109	4757.78	15.45	63
-17.7827				340.78	4757.1	15.45	63	0.003449	-0.019019	0.0085264	0.112628		340.78	4757.1	15.45	63	1.1e-05	-9e-06	2.71935e-05	0.417457		0.530085			340.78	4757.1	15.45	63	-0.379167	0.360758	-0.937352	-6.2339		340.78	4757.1	15.45	63	-0.000467	0.00045	-0.00115449	-9.62073		-15.8546			340.78	4757.1	15.45	63
-10.0959				341.421	4756.33	15.45	63	0.006491	-0.027024	0.0160466	0.211965		341.421	4756.33	15.45	63	1.3e-05	-1.2e-05	3.21378e-05	0.493358		0.705323			341.421	4756.33	15.45	63	-0.325506	0.319173	-0.804695	-5.35166		341.421	4756.33	15.45	63	-0.000143	0.000132	-0.000353515	-2.94596		-8.29762			341.421	4756.33	15.45	63
-8.7397				341.951	4755.55	15.45	63	-0.007481	0.003279	-0.018494	-0.244293		341.951	4755.55	15.45	63	8e-06	-4e-06	1.97771e-05	0.303605		0.0593115			341.951	4755.55	15.45	63	-0.246921	0.246271	-0.610422	-4.05964		341.951	4755.55	15.45	63	-8.5e-05	5.8e-05	-0.000210132	-1.7511		-5.81074			341.951	4755.55	15.45	63
-8.04483				342.4	4754.66	15.45	63	-0.009277	0.00611	-0.022934	-0.302942		342.4	4754.66	15.45	63	7e-06	-3e-06	1.7305e-05	0.265654		-0.0372878			342.4	4754.66	15.45	63	-0.206273	0.210917	-0.509935	-3.39134		342.4	4754.66	15.45	63	-7.4e-05	4.9e-05	-0.000182938	-1.52448		-4.91583			342.4	4754.66	15.45	63
-7.57967				342.835	4753.76	15.45	63	-0.008478	0.002407	-0.0209588	-0.276851		342.835	4753.76	15.45	63	8e-06	-4e-06	1.97771e-05	0.303605		0.0267543			342.835	4753.76	15.45	63	-0.176764	0.186312	-0.436985	-2.90619		342.835	4753.76	15.45	63	-7.1e-05	5.1e-05	-0.000175522	-1.46268		-4.36887			342.835	4753.76	15.45	63
-7.16414				343.27	4752.86	15.45	63	-0.007419	-0.002237	-0.0183408	-0.242269		343.27	4752.86	15.45	63	9e-06	-5e-06	2.22492e-05	0.341556		0.0992868			343.27	4752.86	15.45	63	-0.15141	0.165524	-0.374306	-2.48934		343.27	4752.86	15.45	63	-6.7e-05	5.2e-05	-0.000165633	-1.38028		-3.86962			343.27	4752.86	15.45	63
-6.81222				343.705	4751.96	15.45	63	-0.006222	-0.007584	-0.0153816	-0.203181		343.705	4751.96	15.45	63	1e-05	-7e-06	2.47214e-05	0.379506		0.176326			343.705	4751.96	15.45	63	-0.1296	0.147656	-0.320389	-2.13076		343.705	4751.96	15.45	63	-6.3e-05	5.1e-05	-0.000155745	-1.29787		-3.42863			343.705	4751.96	15.45	63
-5.67521				344.235	4751.07	15.45	63	0.015549	-0.060299	0.0384392	0.507756		344.235	4751.07	15.45	63	2e-05	-2.2e-05	4.94427e-05	0.759013		1.26677			344.235	4751.07	15.45	63	-0.130321	0.156545	-0.322171	-2.14261		344.235	4751.07	15.45	63	-6.8e-05	6.5e-05	-0.000168105	-1.40088		-3.54349			344.235	4751.07	15.45	63
-1.99145				344.975	4750.32	15.45	63	0.060783	-0.160861	0.150264	1.98488		344.975	4750.32	15.45	63	3.9e-05	-5.1e-05	9.64133e-05	1.48007		3.46495			344.975	4750.32	15.45	63	-0.136981	0.173241	-0.338636	-2.25211		344.975	4750.32	15.45	63	-6.4e-05	6.7e-05	-0.000158217	-1.31847		-3.57058			344.975	4750.32	15.45	63
-5.36662				345.334	4749.68	15.45	63	-0.026949	0.041853	-0.0666216	-0.880025		345.334	4749.68	15.45	63	-2e-06	8e-06	-4.94427e-06	-0.0759013		-0.955926			345.334	4749.68	15.45	63	-0.049729	0.075624	-0.122937	-0.817597		345.334	4749.68	15.45	63	-2e-05	1e-06	-4.94427e-05	-0.412023		-1.22962			345.334	4749.68	15.45	63
-5.35035				345.651	4748.65	15.45	63	0.009766	-0.058728	0.0241429	0.318911		345.651	4748.65	15.45	63	2e-05	-2.2e-05	4.94427e-05	0.759013		1.07792			345.651	4748.65	15.45	63	-0.076682	0.105006	-0.189568	-1.26073		345.651	4748.65	15.45	63	-4.6e-05	4.3e-05	-0.000113718	-0.947652		-2.20838			345.651	4748.65	15.45	63
-2.25855				346.273	4747.81	15.45	63	0.056779	-0.167431	0.140365	1.85413		346.273	4747.81	15.45	63	4.1e-05	-5.4e-05	0.000101358	1.55598		3.4101			346.273	4747.81	15.45	63	-0.086517	0.119221	-0.213882	-1.42243		346.273	4747.81	15.45	63	-4.7e-05	4.9e-05	-0.00011619	-0.968253		-2.39068			346.273	4747.81	15.45	63
-3.66864				346.882	4747.06	15.45	63	0.037249	-0.13035	0.0920846	1.21637		346.882	4747.06	15.45	63	3.4e-05	-4.4e-05	8.40526e-05	1.29032		2.50669			346.882	4747.06	15.45	63	-0.065528	0.09612	-0.161994	-1.07735		346.882	4747.06	15.45	63	-3.9e-05	4e-05	-9.64133e-05	-0.803444		-1.88079			346.882	4747.06	15.45	63
-4.29831				347.403	4746.23	15.45	63	0.027649	-0.115326	0.0683521	0.902883		347.403	4746.23	15.45	63	3.2e-05	-4e-05	7.91084e-05	1.21442		2.1173			347.403	4746.23	15.45	63	-0.052242	0.081948	-0.129149	-0.858913		347.403	4746.23	15.45	63	-3.2e-05	3.3e-05	-7.91084e-05	-0.659236		-1.51815			347.403	4746.23	15.45	63
-5.74963				347.792	4745.37	15.45	63	-0.002053	-0.053735	-0.0050753	-0.0670411		347.792	4745.37	15.45	63	2e-05	-2.3e-05	4.94427e-05	0.759013		0.691971			347.792	4745.37	15.45	63	-0.034763	0.063464	-0.0859389	-0.57154		347.792	4745.37	15.45	63	-2.3e-05	2.2e-05	-5.68591e-05	-0.473826		-1.04537			347.792	4745.37	15.45	63
-6.3323				348.058	4744.43	15.45	63	-0.015763	-0.028904	-0.0389683	-0.514744		348.058	4744.43	15.45	63	1.4e-05	-1.5e-05	3.46099e-05	0.531309		0.016565			348.058	4744.43	15.45	63	-0.025605	0.05363	-0.063299	-0.420973		348.058	4744.43	15.45	63	-1.8e-05	1.6e-05	-4.44984e-05	-0.37082		-0.791793			348.058	4744.43	15.45	63
-5.55266				348.366	4743.44	15.45	63	0.013423	-0.111491	0.0331835	0.438331		348.366	4743.44	15.45	63	3.1e-05	-4e-05	7.66362e-05	1.17647		1.6148			348.366	4743.44	15.45	63	-0.030715	0.057913	-0.0759317	-0.504987		348.366	4743.44	15.45	63	-2.1e-05	2.2e-05	-5.19149e-05	-0.432624		-0.937611			348.366	4743.44	15.45	63
-6.47733				348.683	4742.52	15.45	63	-0.002586	-0.085671	-0.00639294	-0.0844463		348.683	4742.52	15.45	63	2.6e-05	-3.3e-05	6.42755e-05	0.986716		0.90227			348.683	4742.52	15.45	63	-0.023085	0.049444	-0.0570693	-0.379542		348.683	4742.52	15.45	63	-1.7e-05	1.7e-05	-4.20263e-05	-0.350219		-0.729761			348.683	4742.52	15.45	63
-7.38275				348.814	4741.6	15.45	63	-0.051014	0.031324	-0.126114	-1.66587		348.814	4741.6	15.45	63	-1e-06	3e-06	-2.47214e-06	-0.0379506		-1.70382			348.814	4741.6	15.45	63	-0.008245	0.034496	-0.0203828	-0.135556		348.814	4741.6	15.45	63	-8e-06	6e-06	-1.97771e-05	-0.164809		-0.300366			348.814	4741.6	15.45	63
-8.06284				348.906	4740.57	15.45	63	-0.027236	-0.060565	-0.0673311	-0.889397		348.906	4740.57	15.45	63	2e-05	-2.5e-05	4.94427e-05	0.759013		-0.130384			348.906	4740.57	15.45	63	-0.014276	0.038523	-0.0352922	-0.234712		348.906	4740.57	15.45	63	-1.2e-05	1.3e-05	-2.96656e-05	-0.247214		-0.481926			348.906	4740.57	15.45	63
-1.34855				349.349	4739.58	15.45	63	0.108857	-0.402303	0.269109	3.55475		349.349	4739.58	15.45	63	8.1e-05	-0.000114	0.000200243	3.074		6.62875			349.349	4739.58	15.45	63	-0.03465	0.058121	-0.0856595	-0.569682		349.349	4739.58	15.45	63	-1.8e-05	2.2e-05	-4.44984e-05	-0.37082		-0.940503			349.349	4739.58	15.45	63
-3.72047				349.901	4738.79	15.45	63	0.086454	-0.36864	0.213726	2.82317		349.901	4738.79	15.45	63	7.6e-05	-0.000107	0.000187882	2.88425		5.70742			349.901	4738.79	15.45	63	-0.026924	0.04934	-0.0665598	-0.442659		349.901	4738.79	15.45	63	-1.5e-05	1.9e-05	-3.7082e-05	-0.309017		-0.751676			349.901	4738.79	15.45	63
0.777194				350.535	4737.96	15.45	63	0.149778	-0.526502	0.370272	4.89103		350.535	4737.96	15.45	63	9.8e-05	-0.000139	0.000242269	3.71916		8.61019			350.535	4737.96	15.45	63	-0.032426	0.053547	-0.0801615	-0.533117		350.535	4737.96	15.45	63	-1.5e-05	1.8e-05	-3.7082e-05	-0.309017		-0.842134			350.535	4737.96	15.45	63
-7.87512				350.987	4737.21	15.45	63	0.040978	-0.296307	0.101303	1.33814		350.987	4737.21	15.45	63	6.4e-05	-9.1e-05	0.000158217	2.42884		3.76698			350.987	4737.21	15.45	63	-0.015779	0.036812	-0.0390078	-0.259423		350.987	4737.21	15.45	63	-1e-05	1.3e-05	-2.47214e-05	-0.206011		-0.465435			350.987	4737.21	15.45	63
-10.6001				351.224	4736.27	15.45	63	-0.003391	-0.218709	-0.00838301	-0.110734		351.224	4736.27	15.45	63	5e-05	-7.3e-05	0.000123607	1.89753		1.7868			351.224	4736.27	15.45	63	-0.010347	0.030827	-0.0255792	-0.170116		351.224	4736.27	15.45	63	-7e-06	1e-05	-1.7305e-05	-0.144208		-0.314323			351.224	4736.27	15.45	63
-10.0748				351.462	4735.27	15.45	63	0.042116	-0.365656	0.104116	1.37531		351.462	4735.27	15.45	63	7.2e-05	-0.000104	0.000177994	2.73245		4.10775			351.462	4735.27	15.45	63	-0.013285	0.032347	-0.0328423	-0.218419		351.462	4735.27	15.45	63	-8e-06	1.1e-05	-1.97771e-05	-0.164809		-0.383228			351.462	4735.27	15.45	63
-12.7072				351.7	4734.33	15.45	63	0.01094	-0.328244	0.0270452	0.357248		351.7	4734.33	15.45	63	6.4e-05	-9.5e-05	0.000158217	2.42884		2.78609			351.7	4734.33	15.45	63	-0.009948	0.028313	-0.0245928	-0.163556		351.7	4734.33	15.45	63	-6e-06	9e-06	-1.48328e-05	-0.123607		-0.287162			351.7	4734.33	15.45	63
-13.9665				351.904	4733.34	15.45	63	0.019466	-0.39465	0.0481226	0.635666		351.904	4733.34	15.45	63	7e-05	-0.000104	0.00017305	2.65654		3.29221			351.904	4733.34	15.45	63	-0.009909	0.02726	-0.0244964	-0.162914		351.904	4733.34	15.45	63	-6e-06	9e-06	-1.48328e-05	-0.123607		-0.286521			351.904	4733.34	15.45	63
-15.0622				352.13	4732.36	15.45	63	0.033601	-0.477782	0.0830662	1.09725		352.13	4732.36	15.45	63	7.5e-05	-0.000112	0.00018541	2.8463		3.94354			352.13	4732.36	15.45	63	-0.010207	0.026579	-0.0252331	-0.167814		352.13	4732.36	15.45	63	-5e-06	9e-06	-1.23607e-05	-0.103006		-0.270819			352.13	4732.36	15.45	63
-15.5399		-1.77827		352.259	4731.84	15.45	63	0.043189	-0.527968	0.106769	1.41035		352.259	4731.84	15.45	63	7.6e-05	-0.000115	0.000187882	2.88425		4.29459			352.259	4731.84	15.45	63	-0.010485	0.026355	-0.0259203	-0.172384		352.259	4731.84	15.45	63	-5e-06	9e-06	-1.23607e-05	-0.103006		-0.27539			352.259	4731.84	15.45	63
-24.0938				339.704	4757.55	16.35	63	0.011427	-0.039587	0.0282491	0.373151		339.704	4757.55	16.35	63	1.6e-05	-1.6e-05	3.95542e-05	0.60721		0.980361			339.704	4757.55	16.35	63	-0.478466	0.441333	-1.18283	-7.86648		339.704	4757.55	16.35	63	-0.000745	0.000726	-0.00184174	-15.3478		-23.2143			339.704	4757.55	16.35	63
-15.2221				340.375	4756.88	16.35	63	-0.000443	-0.014994	-0.00109516	-0.0144662		340.375	4756.88	16.35	63	1.1e-05	-1e-05	2.71935e-05	0.417457		0.402991			340.375	4756.88	16.35	63	-0.371502	0.343825	-0.918403	-6.10788		340.375	4756.88	16.35	63	-0.000341	0.000323	-0.000842998	-7.02499		-13.1329			340.375	4756.88	16.35	63
-10.6418				341.016	4756.11	16.35	63	0.002038	-0.022505	0.00503821	0.0665513		341.016	4756.11	16.35	63	1.3e-05	-1.2e-05	3.21378e-05	0.493358		0.559909			341.016	4756.11	16.35	63	-0.322752	0.307027	-0.797887	-5.30638		341.016	4756.11	16.35	63	-0.000161	0.000149	-0.000398014	-3.31678		-8.62316			341.016	4756.11	16.35	63
-9.22935				341.546	4755.32	16.35	63	-0.011429	0.007362	-0.028254	-0.373216		341.546	4755.32	16.35	63	7e-06	-4e-06	1.7305e-05	0.265654		-0.107562			341.546	4755.32	16.35	63	-0.243766	0.234849	-0.602623	-4.00777		341.546	4755.32	16.35	63	-0.000103	7.3e-05	-0.00025463	-2.12192		-6.12969			341.546	4755.32	16.35	63
-8.51144				341.995	4754.44	16.35	63	-0.013596	0.010565	-0.0336112	-0.44398		341.995	4754.44	16.35	63	7e-06	-3e-06	1.7305e-05	0.265654		-0.178326			341.995	4754.44	16.35	63	-0.205277	0.201668	-0.507473	-3.37497		341.995	4754.44	16.35	63	-8.9e-05	6.2e-05	-0.00022002	-1.8335		-5.20847			341.995	4754.44	16.35	63
-8.09614				342.43	4753.54	16.35	63	-0.013414	0.007313	-0.0331612	-0.438037		342.43	4753.54	16.35	63	7e-06	-4e-06	1.7305e-05	0.265654		-0.172382			342.43	4753.54	16.35	63	-0.177649	0.178943	-0.439172	-2.92074		342.43	4753.54	16.35	63	-8.4e-05	6.2e-05	-0.000207659	-1.7305		-4.65123			342.43	4753.54	16.35	63
-7.68225				342.865	4752.64	16.35	63	-0.013194	0.003498	-0.0326174	-0.430853		342.865	4752.64	16.35	63	8e-06	-5e-06	1.97771e-05	0.303605		-0.127248			342.865	4752.64	16.35	63	-0.153194	0.159257	-0.378716	-2.51867		342.865	4752.64	16.35	63	-7.8e-05	6e-05	-0.000192827	-1.60689		-4.12556			342.865	4752.64	16.35	63
-7.31208				343.3	4751.74	16.35	63	-0.012802	-0.001301	-0.0316483	-0.418052		343.3	4751.74	16.35	63	9e-06	-7e-06	2.22492e-05	0.341556		-0.0764961			343.3	4751.74	16.35	63	-0.132045	0.142438	-0.326433	-2.17096		343.3	4751.74	16.35	63	-7.2e-05	5.8e-05	-0.000177994	-1.48328		-3.65424			343.3	4751.74	16.35	63
-6.24424				343.83	4750.85	16.35	63	0.006548	-0.052087	0.0161875	0.213826		343.83	4750.85	16.35	63	2e-05	-2.4e-05	4.94427e-05	0.759013		0.972839			343.83	4750.85	16.35	63	-0.134131	0.153842	-0.33159	-2.20525		343.83	4750.85	16.35	63	-7.4e-05	7e-05	-0.000182938	-1.52448		-3.72974			343.83	4750.85	16.35	63
-2.65234				344.57	4750.09	16.35	63	0.04925	-0.151434	0.121753	1.60827		344.57	4750.09	16.35	63	4.1e-05	-5.7e-05	0.000101358	1.55598		3.16424			344.57	4750.09	16.35	63	-0.142845	0.175142	-0.353132	-2.34852		344.57	4750.09	16.35	63	-6.8e-05	7e-05	-0.000168105	-1.40088		-3.7494			344.57	4750.09	16.35	63
-5.68676				344.929	4749.45	16.35	63	-0.032541	0.047359	-0.0804458	-1.06263		344.929	4749.45	16.35	63	-3e-06	9e-06	-7.41641e-06	-0.113852		-1.17648			344.929	4749.45	16.35	63	-0.049995	0.069362	-0.123594	-0.82197		344.929	4749.45	16.35	63	-2.7e-05	6e-06	-6.67477e-05	-0.556231		-1.3782			344.929	4749.45	16.35	63
-5.86698				345.246	4748.43	16.35	63	-0.001984	-0.048216	-0.00490472	-0.0647879		345.246	4748.43	16.35	63	2.1e-05	-2.4e-05	5.19149e-05	0.796963		0.732175			345.246	4748.43	16.35	63	-0.078813	0.101571	-0.194836	-1.29577		345.246	4748.43	16.35	63	-5e-05	4.6e-05	-0.000123607	-1.03006		-2.32583			345.246	4748.43	16.35	63
-2.92433				345.868	4747.58	16.35	63	0.041472	-0.155026	0.102524	1.35428		345.868	4747.58	16.35	63	4.4e-05	-6.1e-05	0.000108774	1.66983		3.0241			345.868	4747.58	16.35	63	-0.08993	0.119	-0.222319	-1.47854		345.868	4747.58	16.35	63	-4.9e-05	5.1e-05	-0.000121135	-1.00946		-2.488			345.868	4747.58	16.35	63
-4.29435				346.477	4746.84	16.35	63	0.021553	-0.11737	0.0532819	0.703817		346.477	4746.84	16.35	63	3.7e-05	-5e-05	9.1469e-05	1.40417		2.10799			346.477	4746.84	16.35	63	-0.067518	0.093978	-0.166914	-1.11007		346.477	4746.84	16.35	63	-4.2e-05	4.2e-05	-0.00010383	-0.865248		-1.97531			346.477	4746.84	16.35	63
-4.86531				346.998	4746.01	16.35	63	0.010828	-0.101159	0.0267683	0.35359		346.998	4746.01	16.35	63	3.5e-05	-4.6e-05	8.65248e-05	1.32827		1.68186			346.998	4746.01	16.35	63	-0.053348	0.078921	-0.131884	-0.877097		346.998	4746.01	16.35	63	-3.5e-05	3.5e-05	-8.65248e-05	-0.72104		-1.59814			346.998	4746.01	16.35	63
-6.34534				347.387	4745.14	16.35	63	-0.018485	-0.039463	-0.0456974	-0.603631		347.387	4745.14	16.35	63	2.1e-05	-2.6e-05	5.19149e-05	0.796963		0.193332			347.387	4745.14	16.35	63	-0.034716	0.059018	-0.0858227	-0.570767		347.387	4745.14	16.35	63	-2.6e-05	2.3e-05	-6.42755e-05	-0.535629		-1.1064			347.387	4745.14	16.35	63
-6.85541				347.653	4744.2	16.35	63	-0.033088	-0.013649	-0.081798	-1.08049		347.653	4744.2	16.35	63	1.6e-05	-1.8e-05	3.95542e-05	0.60721		-0.473285			347.653	4744.2	16.35	63	-0.025101	0.048868	-0.0620531	-0.412687		347.653	4744.2	16.35	63	-2.1e-05	1.7e-05	-5.19149e-05	-0.432624		-0.845311			347.653	4744.2	16.35	63
-6.21931				347.961	4743.22	16.35	63	-0.009516	-0.092101	-0.0235248	-0.310747		347.961	4743.22	16.35	63	3.6e-05	-4.7e-05	8.89969e-05	1.36622		1.05548			347.961	4743.22	16.35	63	-0.030775	0.05446	-0.07608	-0.505973		347.961	4743.22	16.35	63	-2.3e-05	2.3e-05	-5.68591e-05	-0.473826		-0.979799			347.961	4743.22	16.35	63
-7.16014				348.278	4742.29	16.35	63	-0.027068	-0.064704	-0.0669158	-0.883911		348.278	4742.29	16.35	63	3e-05	-4e-05	7.41641e-05	1.13852		0.254608			348.278	4742.29	16.35	63	-0.022671	0.04558	-0.0560458	-0.372735		348.278	4742.29	16.35	63	-1.9e-05	1.8e-05	-4.69706e-05	-0.391422		-0.764157			348.278	4742.29	16.35	63
-8.06352				348.41	4741.38	16.35	63	-0.071537	0.049206	-0.176849	-2.33605		348.41	4741.38	16.35	63	0	2e-06	0	0		-2.33605			348.41	4741.38	16.35	63	-0.007017	0.029615	-0.017347	-0.115367		348.41	4741.38	16.35	63	-1e-05	6e-06	-2.47214e-05	-0.206011		-0.321378			348.41	4741.38	16.35	63
-8.79954				348.501	4740.35	16.35	63	-0.057441	-0.034147	-0.142002	-1.87575		348.501	4740.35	16.35	63	2.6e-05	-3.3e-05	6.42755e-05	0.986716		-0.889031			348.501	4740.35	16.35	63	-0.013513	0.034611	-0.033406	-0.222168		348.501	4740.35	16.35	63	-1.3e-05	1.3e-05	-3.21378e-05	-0.267815		-0.489983			348.501	4740.35	16.35	63
-2.28442				348.944	4739.36	16.35	63	0.06362	-0.367108	0.157277	2.07752		348.944	4739.36	16.35	63	0.000102	-0.000147	0.000252158	3.87096		5.94849			348.944	4739.36	16.35	63	-0.035563	0.057566	-0.0879166	-0.584693		348.944	4739.36	16.35	63	-1.9e-05	2.2e-05	-4.69706e-05	-0.391422		-0.976115			348.944	4739.36	16.35	63
-4.66942				349.496	4738.56	16.35	63	0.038894	-0.330906	0.0961513	1.27009		349.496	4738.56	16.35	63	9.7e-05	-0.000139	0.000239797	3.68121		4.9513			349.496	4738.56	16.35	63	-0.027248	0.047965	-0.0673608	-0.447986		349.496	4738.56	16.35	63	-1.6e-05	1.9e-05	-3.95542e-05	-0.329618		-0.777604			349.496	4738.56	16.35	63
-0.18611				350.13	4737.73	16.35	63	0.096084	-0.486664	0.237533	3.13764		350.13	4737.73	16.35	63	0.000126	-0.000182	0.000311489	4.78178		7.91942			350.13	4737.73	16.35	63	-0.033252	0.053405	-0.0822035	-0.546698		350.13	4737.73	16.35	63	-1.5e-05	1.9e-05	-3.7082e-05	-0.309017		-0.855715			350.13	4737.73	16.35	63
-8.76013				350.582	4736.98	16.35	63	-0.009845	-0.255548	-0.0243382	-0.32149		350.582	4736.98	16.35	63	8.5e-05	-0.000122	0.000210132	3.2258		2.90431			350.582	4736.98	16.35	63	-0.015196	0.034331	-0.0375666	-0.249838		350.582	4736.98	16.35	63	-1e-05	1.3e-05	-2.47214e-05	-0.206011		-0.45585			350.582	4736.98	16.35	63
-11.4568				350.819	4736.05	16.35	63	-0.055808	-0.176248	-0.137965	-1.82242		350.819	4736.05	16.35	63	7e-05	-0.0001	0.00017305	2.65654		0.834123			350.819	4736.05	16.35	63	-0.009396	0.027904	-0.0232282	-0.15448		350.819	4736.05	16.35	63	-7e-06	1e-05	-1.7305e-05	-0.144208		-0.298688			350.819	4736.05	16.35	63
-10.907				351.057	4735.05	16.35	63	-0.021817	-0.314459	-0.0539346	-0.712438		351.057	4735.05	16.35	63	0.000101	-0.000145	0.000249686	3.83301		3.12058			351.057	4735.05	16.35	63	-0.012678	0.030123	-0.0313417	-0.20844		351.057	4735.05	16.35	63	-8e-06	1.1e-05	-1.97771e-05	-0.164809		-0.373249			351.057	4735.05	16.35	63
-13.5207				351.295	4734.1	16.35	63	-0.057093	-0.27344	-0.141142	-1.86438		351.295	4734.1	16.35	63	9.4e-05	-0.000136	0.000232381	3.56736		1.70298			351.295	4734.1	16.35	63	-0.009136	0.025884	-0.0225854	-0.150205		351.295	4734.1	16.35	63	-6e-06	9e-06	-1.48328e-05	-0.123607		-0.273812			351.295	4734.1	16.35	63
-14.7681				351.499	4733.12	16.35	63	-0.058013	-0.331854	-0.143416	-1.89443		351.499	4733.12	16.35	63	0.000105	-0.000153	0.000259574	3.98482		2.09039			351.499	4733.12	16.35	63	-0.009163	0.025055	-0.0226522	-0.150649		351.499	4733.12	16.35	63	-6e-06	9e-06	-1.48328e-05	-0.123607		-0.274256			351.499	4733.12	16.35	63
-15.8775				351.725	4732.14	16.35	63	-0.05414	-0.406554	-0.133841	-1.76795		351.725	4732.14	16.35	63	0.000116	-0.00017	0.000286768	4.40227		2.63432			351.725	4732.14	16.35	63	-0.009558	0.024633	-0.0236287	-0.157144		351.725	4732.14	16.35	63	-6e-06	9e-06	-1.48328e-05	-0.123607		-0.28075			351.725	4732.14	16.35	63
-16.2499		-2.40938		351.854	4731.62	16.35	63	-0.050317	-0.451946	-0.12439	-1.64311		351.854	4731.62	16.35	63	0.000122	-0.000178	0.000301601	4.62998		2.98687			351.854	4731.62	16.35	63	-0.009896	0.024555	-0.0244643	-0.162701		351.854	4731.62	16.35	63	-6e-06	9e-06	-1.48328e-05	-0.123607		-0.286307			351.854	4731.62	16.35	63
-14.2424				339.299	4757.33	17.25	63	0.006938	-0.0348	0.0171517	0.226562		339.299	4757.33	17.25	63	1.5e-05	-1.7e-05	3.7082e-05	0.569259		0.795821			339.299	4757.33	17.25	63	-0.467581	0.422615	-1.15592	-7.68752		339.299	4757.33	17.25	63	-0.000263	0.000256	-0.000650172	-5.4181		-13.1056			339.299	4757.33	17.25	63
-12.5375				339.97	4756.65	17.25	63	-0.004621	-0.010574	-0.0114237	-0.1509		339.97	4756.65	17.25	63	1.1e-05	-1e-05	2.71935e-05	0.417457		0.266557			339.97	4756.65	17.25	63	-0.36051	0.32535	-0.89123	-5.92716		339.97	4756.65	17.25	63	-0.000211	0.000189	-0.000521621	-4.34684		-10.274			339.97	4756.65	17.25	63
-10.9119				340.611	4755.88	17.25	63	-0.00273	-0.017564	-0.00674893	-0.0891487		340.611	4755.88	17.25	63	1.2e-05	-1.3e-05	2.96656e-05	0.455408		0.366259			340.611	4755.88	17.25	63	-0.31727	0.293873	-0.784335	-5.21625		340.611	4755.88	17.25	63	-0.000169	0.000154	-0.000417791	-3.48159		-8.69784			340.611	4755.88	17.25	63
-9.64996				341.141	4755.1	17.25	63	-0.015619	0.011734	-0.0386123	-0.510041		341.141	4755.1	17.25	63	6e-06	-3e-06	1.48328e-05	0.227704		-0.282338			341.141	4755.1	17.25	63	-0.238141	0.222199	-0.588717	-3.91529		341.141	4755.1	17.25	63	-0.000121	8.9e-05	-0.000299128	-2.49274		-6.40803			341.141	4755.1	17.25	63
-8.98541				341.59	4754.22	17.25	63	-0.018135	0.015232	-0.0448322	-0.592202		341.59	4754.22	17.25	63	6e-06	-2e-06	1.48328e-05	0.227704		-0.364498			341.59	4754.22	17.25	63	-0.202479	0.191817	-0.500556	-3.32897		341.59	4754.22	17.25	63	-0.000105	7.5e-05	-0.000259574	-2.16312		-5.49209			341.59	4754.22	17.25	63
-8.54794				342.025	4753.31	17.25	63	-0.018738	0.012819	-0.0463229	-0.611893		342.025	4753.31	17.25	63	6e-06	-3e-06	1.48328e-05	0.227704		-0.384189			342.025	4753.31	17.25	63	-0.176973	0.171169	-0.437501	-2.90962		342.025	4753.31	17.25	63	-9.6e-05	7.3e-05	-0.000237325	-1.97771		-4.88733			342.025	4753.31	17.25	63
-8.17621				342.46	4752.41	17.25	63	-0.019281	0.009585	-0.0476653	-0.629625		342.46	4752.41	17.25	63	7e-06	-5e-06	1.7305e-05	0.265654		-0.36397			342.46	4752.41	17.25	63	-0.154147	0.153263	-0.381072	-2.53434		342.46	4752.41	17.25	63	-8.9e-05	6.9e-05	-0.00022002	-1.8335		-4.36784			342.46	4752.41	17.25	63
-7.74845				342.895	4751.51	17.25	63	-0.01991	0.005827	-0.0492202	-0.650165		342.895	4751.51	17.25	63	9e-06	-7e-06	2.22492e-05	0.341556		-0.308609			342.895	4751.51	17.25	63	-0.133749	0.137435	-0.330646	-2.19897		342.895	4751.51	17.25	63	-8.1e-05	6.5e-05	-0.000200243	-1.66869		-3.86767			342.895	4751.51	17.25	63
-6.81716				343.425	4750.62	17.25	63	-0.00319	-0.042739	-0.00788611	-0.10417		343.425	4750.62	17.25	63	2e-05	-2.5e-05	4.94427e-05	0.759013		0.654842			343.425	4750.62	17.25	63	-0.137528	0.151511	-0.339988	-2.2611		343.425	4750.62	17.25	63	-8.1e-05	7.5e-05	-0.000200243	-1.66869		-3.9298			343.425	4750.62	17.25	63
-3.32456				344.165	4749.87	17.25	63	0.036684	-0.140475	0.0906878	1.19792		344.165	4749.87	17.25	63	4.3e-05	-6.2e-05	0.000106302	1.63188		2.8298			344.165	4749.87	17.25	63	-0.14835	0.177112	-0.366741	-2.43903		344.165	4749.87	17.25	63	-7.1e-05	7.2e-05	-0.000175522	-1.46268		-3.90171			344.165	4749.87	17.25	63
-6.07017				344.524	4749.23	17.25	63	-0.038416	0.053141	-0.0949696	-1.25448		344.524	4749.23	17.25	63	-4e-06	1.1e-05	-9.88854e-06	-0.151803		-1.40628			344.524	4749.23	17.25	63	-0.050324	0.063708	-0.124408	-0.827379		344.524	4749.23	17.25	63	-3.5e-05	1.1e-05	-8.65248e-05	-0.72104		-1.54842			344.524	4749.23	17.25	63
-6.48964				344.841	4748.21	17.25	63	-0.014627	-0.036281	-0.0361599	-0.477647		344.841	4748.21	17.25	63	2.1e-05	-2.6e-05	5.19149e-05	0.796963		0.319316			344.841	4748.21	17.25	63	-0.081079	0.098801	-0.200438	-1.33302		344.841	4748.21	17.25	63	-5.5e-05	4.9e-05	-0.000135967	-1.13306		-2.46609			344.841	4748.21	17.25	63
-3.62608				345.464	4747.36	17.25	63	0.024659	-0.14013	0.0609604	0.805244		345.464	4747.36	17.25	63	4.7e-05	-6.8e-05	0.00011619	1.78368		2.58892			345.464	4747.36	17.25	63	-0.09336	0.119108	-0.230799	-1.53494		345.464	4747.36	17.25	63	-5.2e-05	5.3e-05	-0.000128551	-1.07126		-2.6062			345.464	4747.36	17.25	63
-4.98379				346.072	4746.62	17.25	63	0.004199	-0.101491	0.0103805	0.137119		346.072	4746.62	17.25	63	3.9e-05	-5.5e-05	9.64133e-05	1.48007		1.61719			346.072	4746.62	17.25	63	-0.069595	0.092232	-0.172048	-1.14421		346.072	4746.62	17.25	63	-4.5e-05	4.4e-05	-0.000111246	-0.927051		-2.07127			346.072	4746.62	17.25	63
-5.5649				346.593	4745.79	17.25	63	-0.007423	-0.084637	-0.0183507	-0.242399		346.593	4745.79	17.25	63	3.7e-05	-5.1e-05	9.1469e-05	1.40417		1.16177			346.593	4745.79	17.25	63	-0.054742	0.076482	-0.13533	-0.900016		346.593	4745.79	17.25	63	-3.8e-05	3.6e-05	-9.39412e-05	-0.782843		-1.68286			346.593	4745.79	17.25	63
-6.89487				346.982	4744.92	17.25	63	-0.03608	-0.023305	-0.0891947	-1.1782		346.982	4744.92	17.25	63	2.3e-05	-2.9e-05	5.68591e-05	0.872864		-0.305335			346.982	4744.92	17.25	63	-0.035062	0.055238	-0.086678	-0.576456		346.982	4744.92	17.25	63	-2.9e-05	2.4e-05	-7.16919e-05	-0.597433		-1.17389			346.982	4744.92	17.25	63
-7.46018				347.248	4743.98	17.25	63	-0.051445	0.003239	-0.127179	-1.67995		347.248	4743.98	17.25	63	1.7e-05	-2e-05	4.20263e-05	0.645161		-1.03479			347.248	4743.98	17.25	63	-0.025043	0.044783	-0.0619097	-0.411733		347.248	4743.98	17.25	63	-2.3e-05	1.8e-05	-5.68591e-05	-0.473826		-0.885559			347.248	4743.98	17.25	63
-6.96557				347.556	4742.99	17.25	63	-0.034098	-0.069828	-0.0842949	-1.11348		347.556	4742.99	17.25	63	4e-05	-5.5e-05	9.88854e-05	1.51803		0.404548			347.556	4742.99	17.25	63	-0.03121	0.051581	-0.0771554	-0.513125		347.556	4742.99	17.25	63	-2.5e-05	2.4e-05	-6.18034e-05	-0.515028		-1.02815			347.556	4742.99	17.25	63
-7.9107				347.873	4742.07	17.25	63	-0.052993	-0.041243	-0.131006	-1.7305		347.873	4742.07	17.25	63	3.5e-05	-4.7e-05	8.65248e-05	1.32827		-0.402225			347.873	4742.07	17.25	63	-0.02269	0.042323	-0.0560928	-0.373047		347.873	4742.07	17.25	63	-2.1e-05	1.9e-05	-5.19149e-05	-0.432624		-0.805671			347.873	4742.07	17.25	63
-8.69313				348.005	4741.15	17.25	63	-0.092988	0.068788	-0.229879	-3.03654		348.005	4741.15	17.25	63	1e-06	2e-06	2.47214e-06	0.0379506		-2.99859			348.005	4741.15	17.25	63	-0.006206	0.025279	-0.0153421	-0.102033		348.005	4741.15	17.25	63	-1.1e-05	6e-06	-2.71935e-05	-0.226612		-0.328646			348.005	4741.15	17.25	63
-9.66225				348.096	4740.12	17.25	63	-0.08886	-0.005438	-0.219674	-2.90174		348.096	4740.12	17.25	63	3.1e-05	-4.1e-05	7.66362e-05	1.17647		-1.72527			348.096	4740.12	17.25	63	-0.013206	0.031286	-0.032647	-0.21712		348.096	4740.12	17.25	63	-1.5e-05	1.3e-05	-3.7082e-05	-0.309017		-0.526137			348.096	4740.12	17.25	63
-3.36143				348.539	4739.14	17.25	63	0.014089	-0.323044	0.0348299	0.460079		348.539	4739.14	17.25	63	0.000124	-0.000182	0.000306545	4.70588		5.16596			348.539	4739.14	17.25	63	-0.036572	0.057174	-0.090411	-0.601282		348.539	4739.14	17.25	63	-2e-05	2.3e-05	-4.94427e-05	-0.412023		-1.0133			348.539	4739.14	17.25	63
-5.68472				349.091	4738.34	17.25	63	-0.012542	-0.285176	-0.0310055	-0.409561		349.091	4738.34	17.25	63	0.000119	-0.000174	0.000294184	4.51612		4.10656			349.091	4738.34	17.25	63	-0.027781	0.046875	-0.0686784	-0.456749		349.091	4738.34	17.25	63	-1.7e-05	2e-05	-4.20263e-05	-0.350219		-0.806968			349.091	4738.34	17.25	63
-1.2776				349.725	4737.51	17.25	63	0.037117	-0.436141	0.0917583	1.21206		349.725	4737.51	17.25	63	0.000157	-0.000231	0.000388125	5.95825		7.17031			349.725	4737.51	17.25	63	-0.034182	0.053405	-0.0845026	-0.561988		349.725	4737.51	17.25	63	-1.6e-05	1.9e-05	-3.95542e-05	-0.329618		-0.891606			349.725	4737.51	17.25	63
-9.69375				350.177	4736.76	17.25	63	-0.06407	-0.207645	-0.15839	-2.09222		350.177	4736.76	17.25	63	0.000107	-0.000155	0.000264519	4.06072		1.9685			350.177	4736.76	17.25	63	-0.014889	0.032185	-0.0368076	-0.244791		350.177	4736.76	17.25	63	-1.1e-05	1.3e-05	-2.71935e-05	-0.226612		-0.471403			350.177	4736.76	17.25	63
-12.3777				350.414	4735.83	17.25	63	-0.111212	-0.127119	-0.274931	-3.63165		350.414	4735.83	17.25	63	9.1e-05	-0.000131	0.000224964	3.45351		-0.178142			350.414	4735.83	17.25	63	-0.008715	0.025296	-0.0215447	-0.143284		350.414	4735.83	17.25	63	-8e-06	9e-06	-1.97771e-05	-0.164809		-0.308093			350.414	4735.83	17.25	63
-11.7921				350.652	4734.83	17.25	63	-0.089874	-0.253678	-0.222181	-2.93485		350.652	4734.83	17.25	63	0.000132	-0.000192	0.000326322	5.00948		2.07463			350.652	4734.83	17.25	63	-0.012297	0.028169	-0.0303999	-0.202176		350.652	4734.83	17.25	63	-9e-06	1.1e-05	-2.22492e-05	-0.18541		-0.387586			350.652	4734.83	17.25	63
-14.442				350.89	4733.88	17.25	63	-0.129041	-0.208974	-0.319007	-4.21386		350.89	4733.88	17.25	63	0.000126	-0.000184	0.000311489	4.78178		0.567921			350.89	4733.88	17.25	63	-0.008539	0.023703	-0.0211096	-0.14039		350.89	4733.88	17.25	63	-7e-06	9e-06	-1.7305e-05	-0.144208		-0.284598			350.89	4733.88	17.25	63
-15.6532				351.094	4732.9	17.25	63	-0.139579	-0.25838	-0.345058	-4.55798		351.094	4732.9	17.25	63	0.000144	-0.000212	0.000355988	5.46489		0.906911			351.094	4732.9	17.25	63	-0.008633	0.023095	-0.0213419	-0.141936		351.094	4732.9	17.25	63	-6e-06	9e-06	-1.48328e-05	-0.123607		-0.265542			351.094	4732.9	17.25	63
-16.6473				351.32	4731.92	17.25	63	-0.146603	-0.322144	-0.362423	-4.78735		351.32	4731.92	17.25	63	0.000163	-0.000241	0.000402958	6.18595		1.3986			351.32	4731.92	17.25	63	-0.009095	0.022899	-0.0224841	-0.149531		351.32	4731.92	17.25	63	-6e-06	8e-06	-1.48328e-05	-0.123607		-0.273138			351.32	4731.92	17.25	63
-17.0749		-1.70749		351.449	4731.4	17.25	63	-0.149057	-0.360892	-0.368489	-4.86748		351.449	4731.4	17.25	63	0.000173	-0.000255	0.00042768	6.56546		1.69797			351.449	4731.4	17.25	63	-0.009466	0.022939	-0.0234012	-0.155631		351.449	4731.4	17.25	63	-6e-06	8e-06	-1.48328e-05	-0.123607		-0.279238			351.449	4731.4	17.25	63
-13.8495				338.894	4757.11	18.15	63	0.002312	-0.029869	0.00571558	0.0754988		338.894	4757.11	18.15	63	1.5e-05	-1.8e-05	3.7082e-05	0.569259		0.644758			338.894	4757.11	18.15	63	-0.454752	0.40421	-1.12421	-7.4766		338.894	4757.11	18.15	63	-0.000243	0.000235	-0.000600729	-5.00608		-12.4827			338.894	4757.11	18.15	63
-12.3986				339.565	4756.43	18.15	63	-0.009017	-0.005809	-0.0222912	-0.294452		339.565	4756.43	18.15	63	1e-05	-1e-05	2.47214e-05	0.379506		0.0850544			339.565	4756.43	18.15	63	-0.347527	0.306445	-0.859134	-5.71371		339.565	4756.43	18.15	63	-0.000203	0.000179	-0.000501844	-4.18203		-9.89574			339.565	4756.43	18.15	63
-11.1557				340.206	4755.66	18.15	63	-0.007761	-0.012195	-0.0191862	-0.253437		340.206	4755.66	18.15	63	1.2e-05	-1.3e-05	2.96656e-05	0.455408		0.201971			340.206	4755.66	18.15	63	-0.309836	0.280294	-0.765957	-5.09403		340.206	4755.66	18.15	63	-0.000177	0.00016	-0.000437568	-3.6464		-8.74043			340.206	4755.66	18.15	63
-10.0429				340.736	4754.87	18.15	63	-0.019998	0.016403	-0.0494378	-0.653039		340.736	4754.87	18.15	63	5e-06	-2e-06	1.23607e-05	0.189753		-0.463285			340.736	4754.87	18.15	63	-0.230718	0.208836	-0.570366	-3.79325		340.736	4754.87	18.15	63	-0.000137	0.000103	-0.000338683	-2.82236		-6.6156			340.736	4754.87	18.15	63
-9.41412				341.185	4753.99	18.15	63	-0.0229	0.020296	-0.0566119	-0.747804		341.185	4753.99	18.15	63	5e-06	-1e-06	1.23607e-05	0.189753		-0.558051			341.185	4753.99	18.15	63	-0.198032	0.181384	-0.489562	-3.25585		341.185	4753.99	18.15	63	-0.00012	8.9e-05	-0.000296656	-2.47214		-5.72799			341.185	4753.99	18.15	63
-9.01485				341.62	4753.09	18.15	63	-0.024198	0.01845	-0.0598207	-0.79019		341.62	4753.09	18.15	63	5e-06	-3e-06	1.23607e-05	0.189753		-0.600437			341.62	4753.09	18.15	63	-0.175333	0.163513	-0.433447	-2.88266		341.62	4753.09	18.15	63	-0.000109	8.4e-05	-0.000269463	-2.24552		-5.12818			341.62	4753.09	18.15	63
-8.58648				342.055	4752.19	18.15	63	-0.025682	0.01627	-0.0634894	-0.838651		342.055	4752.19	18.15	63	6e-06	-4e-06	1.48328e-05	0.227704		-0.610947			342.055	4752.19	18.15	63	-0.154066	0.147227	-0.380872	-2.53301		342.055	4752.19	18.15	63	-9.9e-05	7.8e-05	-0.000244741	-2.03951		-4.57252			342.055	4752.19	18.15	63
-8.25924				342.49	4751.29	18.15	63	-0.027242	0.013279	-0.0673459	-0.889593		342.49	4751.29	18.15	63	7e-06	-6e-06	1.7305e-05	0.265654		-0.623938			342.49	4751.29	18.15	63	-0.13496	0.132891	-0.333639	-2.21888		342.49	4751.29	18.15	63	-8.9e-05	7.2e-05	-0.00022002	-1.8335		-4.05238			342.49	4751.29	18.15	63
-7.35027				343.02	4750.4	18.15	63	-0.013519	-0.032246	-0.0334208	-0.441466		343.02	4750.4	18.15	63	2e-05	-2.6e-05	4.94427e-05	0.759013		0.317547			343.02	4750.4	18.15	63	-0.140352	0.149338	-0.346969	-2.30753		343.02	4750.4	18.15	63	-8.6e-05	7.9e-05	-0.000212604	-1.7717		-4.07923			343.02	4750.4	18.15	63
-4.03217				343.76	4749.64	18.15	63	0.023007	-0.127422	0.0568764	0.751298		343.76	4749.64	18.15	63	4.4e-05	-6.7e-05	0.000108774	1.66983		2.42113			343.76	4749.64	18.15	63	-0.153153	0.178715	-0.378615	-2.518		343.76	4749.64	18.15	63	-7.4e-05	7.4e-05	-0.000182938	-1.52448		-4.04248			343.76	4749.64	18.15	63
-6.42822				344.119	4749.01	18.15	63	-0.044427	0.059068	-0.10983	-1.45077		344.119	4749.01	18.15	63	-5e-06	1.3e-05	-1.23607e-05	-0.189753		-1.64053			344.119	4749.01	18.15	63	-0.050633	0.058578	-0.125172	-0.83246		344.119	4749.01	18.15	63	-4.2e-05	1.8e-05	-0.00010383	-0.865248		-1.69771			344.119	4749.01	18.15	63
-7.07586				344.436	4747.98	18.15	63	-0.027888	-0.023098	-0.0689429	-0.910688		344.436	4747.98	18.15	63	2.1e-05	-2.7e-05	5.19149e-05	0.796963		-0.113725			344.436	4747.98	18.15	63	-0.083321	0.096535	-0.205981	-1.36988		344.436	4747.98	18.15	63	-5.9e-05	5.2e-05	-0.000145856	-1.21547		-2.58535			344.436	4747.98	18.15	63
-4.40413				345.059	4747.14	18.15	63	0.006634	-0.122818	0.0164001	0.216635		345.059	4747.14	18.15	63	4.9e-05	-7.4e-05	0.000121135	1.85958		2.07622			345.059	4747.14	18.15	63	-0.096625	0.11935	-0.23887	-1.58862		345.059	4747.14	18.15	63	-5.5e-05	5.5e-05	-0.000135967	-1.13306		-2.72168			345.059	4747.14	18.15	63
-5.70422				345.667	4746.39	18.15	63	-0.014031	-0.083877	-0.0346865	-0.458185		345.667	4746.39	18.15	63	4.1e-05	-6e-05	0.000101358	1.55598		1.09779			345.667	4746.39	18.15	63	-0.071819	0.090983	-0.177546	-1.18078		345.667	4746.39	18.15	63	-4.8e-05	4.6e-05	-0.000118663	-0.988854		-2.16963			345.667	4746.39	18.15	63
-6.30246				346.188	4745.56	18.15	63	-0.026537	-0.066362	-0.0656031	-0.866571		346.188	4745.56	18.15	63	3.8e-05	-5.6e-05	9.39412e-05	1.44212		0.575553			346.188	4745.56	18.15	63	-0.056394	0.074627	-0.139414	-0.927177		346.188	4745.56	18.15	63	-4.1e-05	3.8e-05	-0.000101358	-0.844646		-1.77182			346.188	4745.56	18.15	63
-7.57614				346.577	4744.7	18.15	63	-0.054346	-0.005633	-0.134351	-1.77468		346.577	4744.7	18.15	63	2.3e-05	-3.1e-05	5.68591e-05	0.872864		-0.901815			346.577	4744.7	18.15	63	-0.035727	0.052074	-0.088322	-0.587389		346.577	4744.7	18.15	63	-3.2e-05	2.6e-05	-7.91084e-05	-0.659236		-1.24663			346.577	4744.7	18.15	63
-8.14487				346.843	4743.76	18.15	63	-0.070318	0.021383	-0.173836	-2.29625		346.843	4743.76	18.15	63	1.7e-05	-2.2e-05	4.20263e-05	0.645161		-1.65109			346.843	4743.76	18.15	63	-0.02536	0.041337	-0.0626934	-0.416945		346.843	4743.76	18.15	63	-2.6e-05	2e-05	-6.42755e-05	-0.535629		-0.952574			346.843	4743.76	18.15	63
-7.76616				347.151	4742.77	18.15	63	-0.059576	-0.045292	-0.14728	-1.94547		347.151	4742.77	18.15	63	4.3e-05	-6.2e-05	0.000106302	1.63188		-0.313589			347.151	4742.77	18.15	63	-0.031968	0.049248	-0.0790292	-0.525587		347.151	4742.77	18.15	63	-2.7e-05	2.5e-05	-6.67477e-05	-0.556231		-1.08182			347.151	4742.77	18.15	63
-8.69505				347.468	4741.85	18.15	63	-0.079757	-0.015395	-0.19717	-2.60448		347.468	4741.85	18.15	63	3.8e-05	-5.3e-05	9.39412e-05	1.44212		-1.16236			347.468	4741.85	18.15	63	-0.023023	0.039574	-0.056916	-0.378522		347.468	4741.85	18.15	63	-2.2e-05	1.9e-05	-5.4387e-05	-0.453225		-0.831747			347.468	4741.85	18.15	63
-9.38833				347.6	4740.93	18.15	63	-0.114573	0.089073	-0.28324	-3.7414		347.6	4740.93	18.15	63	2e-06	1e-06	4.94427e-06	0.0759013		-3.6655			347.6	4740.93	18.15	63	-0.00581	0.021516	-0.0143631	-0.0955225		347.6	4740.93	18.15	63	-1.3e-05	7e-06	-3.21378e-05	-0.267815		-0.363337			347.6	4740.93	18.15	63
-10.5058				347.691	4739.9	18.15	63	-0.120683	0.025279	-0.298345	-3.94093		347.691	4739.9	18.15	63	3.6e-05	-4.9e-05	8.89969e-05	1.36622		-2.5747			347.691	4739.9	18.15	63	-0.013253	0.028472	-0.0327632	-0.217893		347.691	4739.9	18.15	63	-1.6e-05	1.3e-05	-3.95542e-05	-0.329618		-0.547511			347.691	4739.9	18.15	63
-4.45337				348.134	4738.91	18.15	63	-0.037491	-0.272845	-0.0926828	-1.22428		348.134	4738.91	18.15	63	0.000145	-0.000219	0.00035846	5.50284		4.27857			348.134	4738.91	18.15	63	-0.037761	0.057047	-0.0933503	-0.62083		348.134	4738.91	18.15	63	-2.1e-05	2.3e-05	-5.19149e-05	-0.432624		-1.05345			348.134	4738.91	18.15	63
-6.75039				348.686	4738.12	18.15	63	-0.066088	-0.232732	-0.163379	-2.15812		348.686	4738.12	18.15	63	0.00014	-0.000211	0.000346099	5.31309		3.15497			348.686	4738.12	18.15	63	-0.02849	0.046044	-0.0704312	-0.468405		348.686	4738.12	18.15	63	-1.8e-05	2e-05	-4.44984e-05	-0.37082		-0.839226			348.686	4738.12	18.15	63
-2.43033				349.321	4737.29	18.15	63	-0.025162	-0.376197	-0.0622039	-0.82167		349.321	4737.29	18.15	63	0.000187	-0.000285	0.000462289	7.09677		6.2751			349.321	4737.29	18.15	63	-0.03518	0.053513	-0.0869697	-0.578396		349.321	4737.29	18.15	63	-1.7e-05	2e-05	-4.20263e-05	-0.350219		-0.928615			349.321	4737.29	18.15	63
-10.6591				349.772	4736.54	18.15	63	-0.120226	-0.15282	-0.297215	-3.926		349.772	4736.54	18.15	63	0.000128	-0.000191	0.000316433	4.85768		0.931677			349.772	4736.54	18.15	63	-0.01476	0.030284	-0.0364887	-0.24267		349.772	4736.54	18.15	63	-1.2e-05	1.3e-05	-2.96656e-05	-0.247214		-0.489883			349.772	4736.54	18.15	63
-13.3295				350.009	4735.6	18.15	63	-0.167545	-0.073085	-0.414194	-5.47121		350.009	4735.6	18.15	63	0.000111	-0.000165	0.000274407	4.21252		-1.25869			350.009	4735.6	18.15	63	-0.008288	0.023002	-0.0204891	-0.136263		350.009	4735.6	18.15	63	-9e-06	9e-06	-2.22492e-05	-0.18541		-0.321674			350.009	4735.6	18.15	63
-12.7657				350.247	4734.6	18.15	63	-0.159457	-0.185447	-0.394199	-5.2071		350.247	4734.6	18.15	63	0.000163	-0.000245	0.000402958	6.18595		0.978853			350.247	4734.6	18.15	63	-0.012124	0.026477	-0.0299722	-0.199331		350.247	4734.6	18.15	63	-9e-06	1.1e-05	-2.22492e-05	-0.18541		-0.384741			350.247	4734.6	18.15	63
-15.2871				350.485	4733.66	18.15	63	-0.20177	-0.137823	-0.498803	-6.58884		350.485	4733.66	18.15	63	0.000159	-0.000238	0.00039307	6.03415		-0.554688			350.485	4733.66	18.15	63	-0.008168	0.021793	-0.0201924	-0.13429		350.485	4733.66	18.15	63	-7e-06	9e-06	-1.7305e-05	-0.144208		-0.278498			350.485	4733.66	18.15	63
-16.511				350.689	4732.67	18.15	63	-0.222054	-0.176245	-0.548948	-7.25122		350.689	4732.67	18.15	63	0.000185	-0.000279	0.000457345	7.02087		-0.23035			350.689	4732.67	18.15	63	-0.008285	0.021357	-0.0204816	-0.136214		350.689	4732.67	18.15	63	-7e-06	8e-06	-1.7305e-05	-0.144208		-0.280422			350.689	4732.67	18.15	63
-17.4844				350.915	4731.69	18.15	63	-0.239763	-0.227903	-0.592727	-7.82951		350.915	4731.69	18.15	63	0.000213	-0.000322	0.000526565	8.08348		0.253977			350.915	4731.69	18.15	63	-0.008809	0.021377	-0.021777	-0.144829		350.915	4731.69	18.15	63	-6e-06	8e-06	-1.48328e-05	-0.123607		-0.268436			350.915	4731.69	18.15	63
-17.9402		-1.79402		351.044	4731.17	18.15	63	-0.248319	-0.259302	-0.613878	-8.1089		351.044	4731.17	18.15	63	0.000227	-0.000344	0.000561175	8.61479		0.505888			351.044	4731.17	18.15	63	-0.009209	0.02153	-0.0227659	-0.151406		351.044	4731.17	18.15	63	-6e-06	8e-06	-1.48328e-05	-0.123607		-0.275012			351.044	4731.17	18.15	63
-14.0721				338.489	4756.88	19.05	63	-0.00262	-0.024301	-0.006477	-0.0855566		338.489	4756.88	19.05	63	1.4e-05	-1.8e-05	3.46099e-05	0.531309		0.445752			338.489	4756.88	19.05	63	-0.440103	0.38581	-1.08799	-7.23576		338.489	4756.88	19.05	63	-0.000253	0.000241	-0.00062545	-5.21209		-12.4478			338.489	4756.88	19.05	63
-12.6318				339.16	4756.21	19.05	63	-0.013554	-0.000763	-0.0335073	-0.442608		339.16	4756.21	19.05	63	9e-06	-9e-06	2.22492e-05	0.341556		-0.101053			339.16	4756.21	19.05	63	-0.333729	0.288125	-0.825023	-5.48685		339.16	4756.21	19.05	63	-0.000215	0.00019	-0.000531509	-4.42924		-9.9161			339.16	4756.21	19.05	63
-11.5261				339.801	4755.44	19.05	63	-0.012946	-0.006526	-0.0320043	-0.422754		339.801	4755.44	19.05	63	1.1e-05	-1.2e-05	2.71935e-05	0.417457		-0.0052972			339.801	4755.44	19.05	63	-0.3013	0.266998	-0.744855	-4.95369		339.801	4755.44	19.05	63	-0.000189	0.00017	-0.000467234	-3.89361		-8.8473			339.801	4755.44	19.05	63
-10.4429				340.331	4754.65	19.05	63	-0.024476	0.021288	-0.060508	-0.799268		340.331	4754.65	19.05	63	4e-06	-1e-06	9.88854e-06	0.151803		-0.647466			340.331	4754.65	19.05	63	-0.222233	0.19537	-0.54939	-3.65374		340.331	4754.65	19.05	63	-0.000153	0.000119	-0.000378237	-3.15197		-6.80572			340.331	4754.65	19.05	63
-9.8656				340.78	4753.77	19.05	63	-0.027709	0.025428	-0.0685004	-0.904843		340.78	4753.77	19.05	63	3e-06	0	7.41641e-06	0.113852		-0.790991			340.78	4753.77	19.05	63	-0.192762	0.171076	-0.476534	-3.16921		340.78	4753.77	19.05	63	-0.000135	0.000103	-0.000333738	-2.78115		-5.95036			340.78	4753.77	19.05	63
-9.39253				341.215	4752.87	19.05	63	-0.029807	0.024479	-0.073687	-0.973353		341.215	4752.87	19.05	63	4e-06	-1e-06	9.88854e-06	0.151803		-0.821551			341.215	4752.87	19.05	63	-0.172631	0.155753	-0.426767	-2.83823		341.215	4752.87	19.05	63	-0.000121	9.5e-05	-0.000299128	-2.49274		-5.33097			341.215	4752.87	19.05	63
-9.02703				341.65	4751.97	19.05	63	-0.032115	0.023019	-0.0793926	-1.04872		341.65	4751.97	19.05	63	5e-06	-3e-06	1.23607e-05	0.189753		-0.858968			341.65	4751.97	19.05	63	-0.153457	0.141626	-0.379367	-2.52299		341.65	4751.97	19.05	63	-0.000109	8.7e-05	-0.000269463	-2.24552		-4.76852			341.65	4751.97	19.05	63
-8.73062				342.085	4751.07	19.05	63	-0.034751	0.021278	-0.0859092	-1.1348		342.085	4751.07	19.05	63	6e-06	-5e-06	1.48328e-05	0.227704		-0.907097			342.085	4751.07	19.05	63	-0.135442	0.128459	-0.334831	-2.22681		342.085	4751.07	19.05	63	-9.8e-05	7.9e-05	-0.000242269	-2.01891		-4.24572			342.085	4751.07	19.05	63
-7.95571				342.616	4750.18	19.05	63	-0.02395	-0.021472	-0.0592077	-0.782092		342.616	4750.18	19.05	63	1.9e-05	-2.6e-05	4.69706e-05	0.721062		-0.0610299			342.616	4750.18	19.05	63	-0.142883	0.147682	-0.353226	-2.34915		342.616	4750.18	19.05	63	-9.2e-05	8.4e-05	-0.000227437	-1.8953		-4.24445			342.616	4750.18	19.05	63
-4.79633				343.355	4749.42	19.05	63	0.008505	-0.112438	0.0210255	0.277732		343.355	4749.42	19.05	63	4.4e-05	-7.1e-05	0.000108774	1.66983		1.94756			343.355	4749.42	19.05	63	-0.157117	0.179775	-0.388415	-2.58317		343.355	4749.42	19.05	63	-7.7e-05	7.6e-05	-0.000190354	-1.58629		-4.16946			343.355	4749.42	19.05	63
-6.85041				343.714	4748.78	19.05	63	-0.050408	0.065001	-0.124615	-1.64608		343.714	4748.78	19.05	63	-7e-06	1.5e-05	-1.7305e-05	-0.265654		-1.91174			343.714	4748.78	19.05	63	-0.050874	0.053925	-0.125767	-0.836422		343.714	4748.78	19.05	63	-5e-05	2.4e-05	-0.000123607	-1.03006		-1.86648			343.714	4748.78	19.05	63
-7.72502				344.032	4747.76	19.05	63	-0.041307	-0.009296	-0.102117	-1.34889		344.032	4747.76	19.05	63	1.9e-05	-2.8e-05	4.69706e-05	0.721062		-0.627826			344.032	4747.76	19.05	63	-0.085579	0.094836	-0.211563	-1.40701		344.032	4747.76	19.05	63	-6.3e-05	5.5e-05	-0.000155745	-1.29787		-2.70488			344.032	4747.76	19.05	63
-5.24502				344.653	4746.91	19.05	63	-0.012144	-0.103434	-0.0300216	-0.396565		344.653	4746.91	19.05	63	4.9e-05	-7.9e-05	0.000121135	1.85958		1.46302			344.653	4746.91	19.05	63	-0.099639	0.119628	-0.246321	-1.63817		344.653	4746.91	19.05	63	-5.8e-05	5.7e-05	-0.000143384	-1.19487		-2.83304			344.653	4746.91	19.05	63
-6.46361				345.262	4746.17	19.05	63	-0.032764	-0.064676	-0.0809971	-1.06991		345.262	4746.17	19.05	63	4.1e-05	-6.4e-05	0.000101358	1.55598		0.486061			345.262	4746.17	19.05	63	-0.074066	0.090103	-0.183101	-1.21772		345.262	4746.17	19.05	63	-5e-05	4.8e-05	-0.000123607	-1.03006		-2.24778			345.262	4746.17	19.05	63
-7.08663				345.783	4745.34	19.05	63	-0.046302	-0.045971	-0.114465	-1.512		345.783	4745.34	19.05	63	3.9e-05	-6e-05	9.64133e-05	1.48007		-0.0319262			345.783	4745.34	19.05	63	-0.058042	0.073064	-0.143488	-0.954271		345.783	4745.34	19.05	63	-4.4e-05	4e-05	-0.000108774	-0.90645		-1.86072			345.783	4745.34	19.05	63
-8.31883				346.172	4744.47	19.05	63	-0.072744	0.012977	-0.179833	-2.37547		346.172	4744.47	19.05	63	2.2e-05	-3.3e-05	5.4387e-05	0.834914		-1.54056			346.172	4744.47	19.05	63	-0.036649	0.04948	-0.0906013	-0.602548		346.172	4744.47	19.05	63	-3.5e-05	2.8e-05	-8.65248e-05	-0.72104		-1.32359			346.172	4744.47	19.05	63
-8.85281				346.438	4743.53	19.05	63	-0.089149	0.040245	-0.220388	-2.91118		346.438	4743.53	19.05	63	1.6e-05	-2.2e-05	3.95542e-05	0.60721		-2.30397			346.438	4743.53	19.05	63	-0.025985	0.03848	-0.0642385	-0.427221		346.438	4743.53	19.05	63	-2.9e-05	2.1e-05	-7.16919e-05	-0.597433		-1.02465			346.438	4743.53	19.05	63
-8.65214				346.746	4742.55	19.05	63	-0.085271	-0.018958	-0.210802	-2.78454		346.746	4742.55	19.05	63	4.4e-05	-6.8e-05	0.000108774	1.66983		-1.11471			346.746	4742.55	19.05	63	-0.032943	0.047359	-0.0814396	-0.541617		346.746	4742.55	19.05	63	-2.9e-05	2.6e-05	-7.16919e-05	-0.597433		-1.13905			346.746	4742.55	19.05	63
-9.60343				347.063	4741.62	19.05	63	-0.106398	0.011687	-0.26303	-3.47445		347.063	4741.62	19.05	63	3.9e-05	-5.9e-05	9.64133e-05	1.48007		-1.99437			347.063	4741.62	19.05	63	-0.023657	0.037338	-0.0584833	-0.388946		347.063	4741.62	19.05	63	-2.4e-05	2e-05	-5.93313e-05	-0.494427		-0.883373			347.063	4741.62	19.05	63
-10.112				347.195	4740.71	19.05	63	-0.135568	0.109416	-0.335143	-4.427		347.195	4740.71	19.05	63	1e-06	2e-06	2.47214e-06	0.0379506		-4.38905			347.195	4740.71	19.05	63	-0.005781	0.018304	-0.0142914	-0.0950457		347.195	4740.71	19.05	63	-1.5e-05	8e-06	-3.7082e-05	-0.309017		-0.404063			347.195	4740.71	19.05	63
-11.4822				347.286	4739.68	19.05	63	-0.151731	0.056783	-0.3751	-4.9548		347.286	4739.68	19.05	63	3.8e-05	-5.6e-05	9.39412e-05	1.44212		-3.51268			347.286	4739.68	19.05	63	-0.013632	0.026167	-0.0337002	-0.224124		347.286	4739.68	19.05	63	-1.8e-05	1.4e-05	-4.44984e-05	-0.37082		-0.594945			347.286	4739.68	19.05	63
-5.671				347.729	4738.69	19.05	63	-0.089996	-0.216366	-0.222482	-2.93884		347.729	4738.69	19.05	63	0.000163	-0.000256	0.000402958	6.18595		3.24712			347.729	4738.69	19.05	63	-0.038932	0.056959	-0.0962452	-0.640083		347.729	4738.69	19.05	63	-2.2e-05	2.4e-05	-5.4387e-05	-0.453225		-1.09331			347.729	4738.69	19.05	63
-7.88333				348.281	4737.89	19.05	63	-0.119856	-0.175382	-0.2963	-3.91392		348.281	4737.89	19.05	63	0.000159	-0.000249	0.00039307	6.03415		2.12023			348.281	4737.89	19.05	63	-0.029334	0.045436	-0.0725176	-0.482282		348.281	4737.89	19.05	63	-1.9e-05	2e-05	-4.69706e-05	-0.391422		-0.873703			348.281	4737.89	19.05	63
-3.71177				348.916	4737.06	19.05	63	-0.088614	-0.308669	-0.219066	-2.89371		348.916	4737.06	19.05	63	0.000215	-0.00034	0.000531509	8.15938		5.26568			348.916	4737.06	19.05	63	-0.0362	0.053681	-0.0894913	-0.595166		348.916	4737.06	19.05	63	-1.8e-05	2e-05	-4.44984e-05	-0.37082		-0.965986			348.916	4737.06	19.05	63
-11.709				349.367	4736.31	19.05	63	-0.175549	-0.094919	-0.433981	-5.73259		349.367	4736.31	19.05	63	0.000147	-0.000228	0.000363404	5.57874		-0.153844			349.367	4736.31	19.05	63	-0.014897	0.028735	-0.0368274	-0.244922		349.367	4736.31	19.05	63	-1.3e-05	1.3e-05	-3.21378e-05	-0.267815		-0.512737			349.367	4736.31	19.05	63
-14.3402				349.604	4735.38	19.05	63	-0.222529	-0.016158	-0.550122	-7.26673		349.604	4735.38	19.05	63	0.000128	-0.000199	0.000316433	4.85768		-2.40905			349.604	4735.38	19.05	63	-0.008098	0.021019	-0.0200194	-0.13314		349.604	4735.38	19.05	63	-9e-06	9e-06	-2.22492e-05	-0.18541		-0.31855			349.604	4735.38	19.05	63
-13.7207				349.842	4734.38	19.05	63	-0.227611	-0.112441	-0.562685	-7.43268		349.842	4734.38	19.05	63	0.000193	-0.0003	0.000477122	7.32447		-0.10821			349.842	4734.38	19.05	63	-0.012148	0.025045	-0.0300315	-0.199726		349.842	4734.38	19.05	63	-1e-05	1.1e-05	-2.47214e-05	-0.206011		-0.405737			349.842	4734.38	19.05	63
-16.204				350.08	4733.43	19.05	63	-0.272338	-0.062165	-0.673257	-8.89325		350.08	4733.43	19.05	63	0.00019	-0.000296	0.000469706	7.21062		-1.68263			350.08	4733.43	19.05	63	-0.007979	0.020121	-0.0197252	-0.131183		350.08	4733.43	19.05	63	-8e-06	8e-06	-1.97771e-05	-0.164809		-0.295992			350.08	4733.43	19.05	63
-17.3104				350.284	4732.45	19.05	63	-0.301456	-0.089661	-0.74524	-9.8441		350.284	4732.45	19.05	63	0.000225	-0.000351	0.000556231	8.53889		-1.30521			350.284	4732.45	19.05	63	-0.008134	0.019867	-0.0201084	-0.133731		350.284	4732.45	19.05	63	-7e-06	8e-06	-1.7305e-05	-0.144208		-0.277939			350.284	4732.45	19.05	63
-18.3242				350.51	4731.47	19.05	63	-0.329287	-0.127483	-0.814042	-10.7529		350.51	4731.47	19.05	63	0.000262	-0.000411	0.0006477	9.94306		-0.809866			350.51	4731.47	19.05	63	-0.008669	0.020044	-0.0214309	-0.142527		350.51	4731.47	19.05	63	-7e-06	8e-06	-1.7305e-05	-0.144208		-0.286735			350.51	4731.47	19.05	63
-18.5033				350.64	4730.94	19.05	63	-0.340835	-0.16152	-0.84259	-11.13		350.64	4730.94	19.05	63	0.000286	-0.000449	0.000707031	10.8539		-0.276153			350.64	4730.94	19.05	63	-0.009567	0.020824	-0.0236509	-0.157292		350.64	4730.94	19.05	63	-7e-06	8e-06	-1.7305e-05	-0.144208		-0.301499			350.64	4730.94	19.05	63
-14.3953				338.084	4756.66	19.95	63	-0.00757	-0.018644	-0.0187141	-0.2472		338.084	4756.66	19.95	63	1.3e-05	-1.8e-05	3.21378e-05	0.493358		0.246158			338.084	4756.66	19.95	63	-0.425534	0.369232	-1.05198	-6.99623		338.084	4756.66	19.95	63	-0.000267	0.000251	-0.00066006	-5.5005		-12.4967			338.084	4756.66	19.95	63
-12.9436				338.755	4755.98	19.95	63	-0.018179	0.004578	-0.044941	-0.593639		338.755	4755.98	19.95	63	8e-06	-9e-06	1.97771e-05	0.303605		-0.290034			338.755	4755.98	19.95	63	-0.319859	0.270981	-0.790735	-5.25882		338.755	4755.98	19.95	63	-0.000231	0.000204	-0.000571063	-4.75886		-10.0177			338.755	4755.98	19.95	63
-11.9177				339.396	4755.21	19.95	63	-0.018209	-0.000586	-0.0450151	-0.594618		339.396	4755.21	19.95	63	9e-06	-1.2e-05	2.22492e-05	0.341556		-0.253063			339.396	4755.21	19.95	63	-0.292268	0.254438	-0.722526	-4.80519		339.396	4755.21	19.95	63	-0.000202	0.00018	-0.000499371	-4.16143		-8.96662			339.396	4755.21	19.95	63
-10.8122				339.927	4754.43	19.95	63	-0.028902	0.02611	-0.0714497	-0.9438		339.927	4754.43	19.95	63	3e-06	0	7.41641e-06	0.113852		-0.829948			339.927	4754.43	19.95	63	-0.213728	0.182735	-0.528365	-3.51391		339.927	4754.43	19.95	63	-0.000169	0.000134	-0.000417791	-3.48159		-6.9955			339.927	4754.43	19.95	63
-10.2428				340.375	4753.55	19.95	63	-0.032554	0.030888	-0.0804779	-1.06306		340.375	4753.55	19.95	63	2e-06	1e-06	4.94427e-06	0.0759013		-0.987156			340.375	4753.55	19.95	63	-0.186584	0.160738	-0.461261	-3.06764		340.375	4753.55	19.95	63	-0.000148	0.000116	-0.000365876	-3.04897		-6.1166			340.375	4753.55	19.95	63
-9.83689				340.81	4752.64	19.95	63	-0.035348	0.0305	-0.0873851	-1.1543		340.81	4752.64	19.95	63	2e-06	0	4.94427e-06	0.0759013		-1.07839			340.81	4752.64	19.95	63	-0.16951	0.148469	-0.419052	-2.78692		340.81	4752.64	19.95	63	-0.000133	0.000106	-0.000328794	-2.73995		-5.52687			340.81	4752.64	19.95	63
-9.47509				341.245	4751.74	19.95	63	-0.038552	0.030087	-0.0953058	-1.25892		341.245	4751.74	19.95	63	3e-06	-1e-06	7.41641e-06	0.113852		-1.14507			341.245	4751.74	19.95	63	-0.152106	0.13612	-0.376027	-2.50078		341.245	4751.74	19.95	63	-0.000118	9.6e-05	-0.000291712	-2.43093		-4.93172			341.245	4751.74	19.95	63
-9.1945				341.68	4750.84	19.95	63	-0.042131	0.029228	-0.104154	-1.3758		341.68	4750.84	19.95	63	4e-06	-3e-06	9.88854e-06	0.151803		-1.22399			341.68	4750.84	19.95	63	-0.135623	0.124569	-0.335278	-2.22978		341.68	4750.84	19.95	63	-0.000105	8.6e-05	-0.000259574	-2.16312		-4.3929			341.68	4750.84	19.95	63
-8.54736				342.21	4749.95	19.95	63	-0.034613	-0.009638	-0.085568	-1.13029		342.21	4749.95	19.95	63	1.7e-05	-2.6e-05	4.20263e-05	0.645161		-0.485133			342.21	4749.95	19.95	63	-0.14459	0.145779	-0.357446	-2.37721		342.21	4749.95	19.95	63	-9.7e-05	8.7e-05	-0.000239797	-1.99831		-4.37552			342.21	4749.95	19.95	63
-5.5843				342.95	4749.2	19.95	63	-0.006229	-0.096443	-0.0153989	-0.203409		342.95	4749.2	19.95	63	4.3e-05	-7.4e-05	0.000106302	1.63188		1.42847			342.95	4749.2	19.95	63	-0.160417	0.180569	-0.396573	-2.63742		342.95	4749.2	19.95	63	-8e-05	7.8e-05	-0.000197771	-1.64809		-4.28551			342.95	4749.2	19.95	63
-7.24363				343.309	4748.56	19.95	63	-0.056189	0.070768	-0.138907	-1.83486		343.309	4748.56	19.95	63	-9e-06	1.7e-05	-2.22492e-05	-0.341556		-2.17642			343.309	4748.56	19.95	63	-0.051055	0.04974	-0.126215	-0.839398		343.309	4748.56	19.95	63	-5.7e-05	3.1e-05	-0.000140912	-1.17426		-2.01366			343.309	4748.56	19.95	63
-8.39344				343.626	4747.54	19.95	63	-0.054744	0.005398	-0.135335	-1.78768		343.626	4747.54	19.95	63	1.7e-05	-2.7e-05	4.20263e-05	0.645161		-1.14252			343.626	4747.54	19.95	63	-0.087546	0.093315	-0.216426	-1.43935		343.626	4747.54	19.95	63	-6.7e-05	5.8e-05	-0.000165633	-1.38028		-2.81962			343.626	4747.54	19.95	63
-6.07454				344.248	4746.69	19.95	63	-0.031109	-0.082671	-0.0769057	-1.01587		344.248	4746.69	19.95	63	4.9e-05	-8.3e-05	0.000121135	1.85958		0.84371			344.248	4746.69	19.95	63	-0.102372	0.119926	-0.253078	-1.6831		344.248	4746.69	19.95	63	-6e-05	5.8e-05	-0.000148328	-1.23607		-2.91917			344.248	4746.69	19.95	63
-7.28415				344.857	4745.94	19.95	63	-0.051579	-0.044194	-0.12751	-1.68432		344.857	4745.94	19.95	63	4e-05	-6.7e-05	9.88854e-05	1.51803		-0.166297			344.857	4745.94	19.95	63	-0.076205	0.089441	-0.188389	-1.25289		344.857	4745.94	19.95	63	-5.3e-05	4.9e-05	-0.000131023	-1.09186		-2.34475			344.857	4745.94	19.95	63
-7.91913				345.378	4745.12	19.95	63	-0.065824	-0.024942	-0.162726	-2.1495		345.378	4745.12	19.95	63	3.7e-05	-6.2e-05	9.1469e-05	1.40417		-0.745322			345.378	4745.12	19.95	63	-0.059825	0.071976	-0.147896	-0.983586		345.378	4745.12	19.95	63	-4.6e-05	4.2e-05	-0.000113718	-0.947652		-1.93124			345.378	4745.12	19.95	63
-9.07273				345.767	4744.25	19.95	63	-0.090722	0.032028	-0.224277	-2.96254		345.767	4744.25	19.95	63	2e-05	-3.3e-05	4.94427e-05	0.759013		-2.20353			345.767	4744.25	19.95	63	-0.037766	0.047402	-0.0933627	-0.620913		345.767	4744.25	19.95	63	-3.7e-05	3e-05	-9.1469e-05	-0.762242		-1.38315			345.767	4744.25	19.95	63
-9.55023				346.033	4743.31	19.95	63	-0.107364	0.059377	-0.265418	-3.50599		346.033	4743.31	19.95	63	1.4e-05	-2.2e-05	3.46099e-05	0.531309		-2.97468			346.033	4743.31	19.95	63	-0.026834	0.036139	-0.0663373	-0.441179		346.033	4743.31	19.95	63	-3.1e-05	2.3e-05	-7.66362e-05	-0.638635		-1.07981			346.033	4743.31	19.95	63
-9.59431				346.341	4742.32	19.95	63	-0.110283	0.008172	-0.272635	-3.60131		346.341	4742.32	19.95	63	4.3e-05	-7.2e-05	0.000106302	1.63188		-1.96944			346.341	4742.32	19.95	63	-0.034109	0.045902	-0.0843221	-0.560788		346.341	4742.32	19.95	63	-3.1e-05	2.7e-05	-7.66362e-05	-0.638635		-1.19942			346.341	4742.32	19.95	63
-10.4967				346.658	4741.4	19.95	63	-0.131988	0.038923	-0.326292	-4.31009		346.658	4741.4	19.95	63	3.8e-05	-6.2e-05	9.39412e-05	1.44212		-2.86797			346.658	4741.4	19.95	63	-0.024583	0.035628	-0.0607725	-0.40417		346.658	4741.4	19.95	63	-2.6e-05	2.1e-05	-6.42755e-05	-0.535629		-0.9398			346.658	4741.4	19.95	63
-10.8779				346.79	4740.48	19.95	63	-0.155153	0.129304	-0.383559	-5.06655		346.79	4740.48	19.95	63	-2e-06	5e-06	-4.94427e-06	-0.0759013		-5.14245			346.79	4740.48	19.95	63	-0.006018	0.01557	-0.0148773	-0.0989422		346.79	4740.48	19.95	63	-1.7e-05	9e-06	-4.20263e-05	-0.350219		-0.449161			346.79	4740.48	19.95	63
-12.4002				346.881	4739.45	19.95	63	-0.18097	0.088319	-0.447382	-5.90961		346.881	4739.45	19.95	63	3.8e-05	-6e-05	9.39412e-05	1.44212		-4.46749			346.881	4739.45	19.95	63	-0.014249	0.024286	-0.0352255	-0.234269		346.881	4739.45	19.95	63	-1.9e-05	1.5e-05	-4.69706e-05	-0.391422		-0.62569			346.881	4739.45	19.95	63
-6.96658				347.324	4738.46	19.95	63	-0.140908	-0.157238	-0.348344	-4.60138		347.324	4738.46	19.95	63	0.000176	-0.000292	0.000435096	6.67931		2.07793			347.324	4738.46	19.95	63	-0.040211	0.057073	-0.0994071	-0.661111		347.324	4738.46	19.95	63	-2.3e-05	2.5e-05	-5.68591e-05	-0.473826		-1.13494			347.324	4738.46	19.95	63
-9.17783				347.876	4737.67	19.95	63	-0.171897	-0.114834	-0.424953	-5.61333		347.876	4737.67	19.95	63	0.000172	-0.000284	0.000425207	6.52751		0.914179			347.876	4737.67	19.95	63	-0.030255	0.044988	-0.0747945	-0.497424		347.876	4737.67	19.95	63	-2e-05	2.1e-05	-4.94427e-05	-0.412023		-0.909447			347.876	4737.67	19.95	63
-5.09571				348.511	4736.84	19.95	63	-0.15076	-0.23606	-0.372699	-4.9231		348.511	4736.84	19.95	63	0.000238	-0.000395	0.000588368	9.03225		4.10915			348.511	4736.84	19.95	63	-0.037232	0.0539	-0.0920426	-0.612133		348.511	4736.84	19.95	63	-1.9e-05	2.1e-05	-4.69706e-05	-0.391422		-1.00355			348.511	4736.84	19.95	63
-12.8738				348.962	4736.09	19.95	63	-0.22819	-0.035173	-0.564117	-7.45159		348.962	4736.09	19.95	63	0.00016	-0.000264	0.000395542	6.0721		-1.37949			348.962	4736.09	19.95	63	-0.015224	0.027468	-0.0376358	-0.250299		348.962	4736.09	19.95	63	-1.3e-05	1.3e-05	-3.21378e-05	-0.267815		-0.518113			348.962	4736.09	19.95	63
-15.3986				349.199	4735.15	19.95	63	-0.273946	0.04153	-0.677232	-8.94576		349.199	4735.15	19.95	63	0.000141	-0.000232	0.000348571	5.35104		-3.59472			349.199	4735.15	19.95	63	-0.008114	0.019326	-0.0200589	-0.133403		349.199	4735.15	19.95	63	-1e-05	9e-06	-2.47214e-05	-0.206011		-0.339414			349.199	4735.15	19.95	63
-14.8064				349.438	4734.16	19.95	63	-0.291423	-0.037943	-0.720437	-9.51647		349.438	4734.16	19.95	63	0.000216	-0.000355	0.000533981	8.19734		-1.31914			349.438	4734.16	19.95	63	-0.012366	0.023882	-0.0305704	-0.20331		349.438	4734.16	19.95	63	-1.1e-05	1.1e-05	-2.71935e-05	-0.226612		-0.429922			349.438	4734.16	19.95	63
-17.2002				349.676	4733.21	19.95	63	-0.337474	0.014603	-0.834282	-11.0203		349.676	4733.21	19.95	63	0.000214	-0.000353	0.000529037	8.12143		-2.89884			349.676	4733.21	19.95	63	-0.007952	0.018673	-0.0196584	-0.130739		349.676	4733.21	19.95	63	-8e-06	8e-06	-1.97771e-05	-0.164809		-0.295548			349.676	4733.21	19.95	63
-18.1836				349.879	4732.23	19.95	63	-0.37427	-0.001683	-0.925246	-12.2219		349.879	4732.23	19.95	63	0.000258	-0.000425	0.000637811	9.79126		-2.4306			349.879	4732.23	19.95	63	-0.008127	0.018575	-0.020091	-0.133616		349.879	4732.23	19.95	63	-7e-06	8e-06	-1.7305e-05	-0.144208		-0.277824			349.879	4732.23	19.95	63
-19.0941				350.105	4731.25	19.95	63	-0.410569	-0.026368	-1.01498	-13.4072		350.105	4731.25	19.95	63	0.000305	-0.000505	0.000754001	11.5749		-1.83227			350.105	4731.25	19.95	63	-0.008695	0.018926	-0.0214952	-0.142955		350.105	4731.25	19.95	63	-7e-06	8e-06	-1.7305e-05	-0.144208		-0.287163			350.105	4731.25	19.95	63
-19.3101		-1.93101		350.235	4730.72	19.95	63	-0.427809	-0.050835	-1.0576	-13.9702		350.235	4730.72	19.95	63	0.000335	-0.000555	0.000828166	12.7135		-1.25672			350.235	4730.72	19.95	63	-0.009617	0.019824	-0.0237745	-0.158114		350.235	4730.72	19.95	63	-7e-06	8e-06	-1.7305e-05	-0.144208		-0.302322			350.235	4730.72	19.95	63
-14.6792				337.68	4756.44	20.85	63	-0.012678	-0.012429	-0.0313417	-0.414003		337.68	4756.44	20.85	63	1.1e-05	-1.7e-05	2.71935e-05	0.417457		0.00345439			337.68	4756.44	20.85	63	-0.410236	0.353231	-1.01416	-6.74471		337.68	4756.44	20.85	63	-0.000279	0.00026	-0.000689726	-5.74772		-12.4924			337.68	4756.44	20.85	63
-13.3086				338.35	4755.76	20.85	63	-0.02271	0.009868	-0.0561422	-0.741599		338.35	4755.76	20.85	63	6e-06	-8e-06	1.48328e-05	0.227704		-0.513896			338.35	4755.76	20.85	63	-0.307178	0.256176	-0.759386	-5.05033		338.35	4755.76	20.85	63	-0.000246	0.000217	-0.000608145	-5.06788		-10.1182			338.35	4755.76	20.85	63
-12.2205				338.991	4754.99	20.85	63	-0.023495	0.005664	-0.0580828	-0.767234		338.991	4754.99	20.85	63	8e-06	-1.1e-05	1.97771e-05	0.303605		-0.463629			338.991	4754.99	20.85	63	-0.282957	0.242677	-0.699508	-4.65211		338.991	4754.99	20.85	63	-0.000213	0.00019	-0.000526565	-4.38804		-9.04015			338.991	4754.99	20.85	63
-11.171				339.522	4754.2	20.85	63	-0.033273	0.031087	-0.0822554	-1.08654		339.522	4754.2	20.85	63	1e-06	1e-06	2.47214e-06	0.0379506		-1.04859			339.522	4754.2	20.85	63	-0.205229	0.17093	-0.507354	-3.37418		339.522	4754.2	20.85	63	-0.000183	0.000149	-0.000452401	-3.77001		-7.14419			339.522	4754.2	20.85	63
-10.5691				339.97	4753.32	20.85	63	-0.037201	0.036068	-0.0919659	-1.21481		339.97	4753.32	20.85	63	0	3e-06	0	0		-1.21481			339.97	4753.32	20.85	63	-0.180786	0.151556	-0.446928	-2.97231		339.97	4753.32	20.85	63	-0.00016	0.000128	-0.000395542	-3.29618		-6.26849			339.97	4753.32	20.85	63
-10.2261				340.405	4752.42	20.85	63	-0.040757	0.036649	-0.100757	-1.33093		340.405	4752.42	20.85	63	0	2e-06	0	0		-1.33093			340.405	4752.42	20.85	63	-0.165881	0.141471	-0.41008	-2.72726		340.405	4752.42	20.85	63	-0.000142	0.000115	-0.000351043	-2.92536		-5.65262			340.405	4752.42	20.85	63
-9.904				340.84	4751.52	20.85	63	-0.044762	0.037025	-0.110658	-1.46171		340.84	4751.52	20.85	63	1e-06	0	2.47214e-06	0.0379506		-1.42376			340.84	4751.52	20.85	63	-0.150508	0.131171	-0.372076	-2.47451		340.84	4751.52	20.85	63	-0.000126	0.000103	-0.000311489	-2.59574		-5.07025			340.84	4751.52	20.85	63
-9.6986				341.275	4750.62	20.85	63	-0.049314	0.037361	-0.121911	-1.61036		341.275	4750.62	20.85	63	1e-06	-1e-06	2.47214e-06	0.0379506		-1.57241			341.275	4750.62	20.85	63	-0.135221	0.120804	-0.334285	-2.22318		341.275	4750.62	20.85	63	-0.000112	9.2e-05	-0.000276879	-2.30733		-4.5305			341.275	4750.62	20.85	63
-9.14715				341.806	4749.73	20.85	63	-0.044982	0.002234	-0.111202	-1.4689		341.806	4749.73	20.85	63	1.4e-05	-2.5e-05	3.46099e-05	0.531309		-0.937587			341.806	4749.73	20.85	63	-0.145891	0.144148	-0.360662	-2.3986		341.806	4749.73	20.85	63	-0.000101	9e-05	-0.000249686	-2.08071		-4.47932			341.806	4749.73	20.85	63
-6.3388				342.546	4748.97	20.85	63	-0.021059	-0.079277	-0.0520607	-0.687686		342.546	4748.97	20.85	63	4.1e-05	-7.5e-05	0.000101358	1.55598		0.86829			342.546	4748.97	20.85	63	-0.162815	0.18074	-0.402501	-2.67685		342.546	4748.97	20.85	63	-8.2e-05	8e-05	-0.000202715	-1.68929		-4.36614			342.546	4748.97	20.85	63
-7.62308				342.905	4748.34	20.85	63	-0.061617	0.076224	-0.152326	-2.01211		342.905	4748.34	20.85	63	-1.1e-05	2e-05	-2.71935e-05	-0.417457		-2.42957			342.905	4748.34	20.85	63	-0.051164	0.045998	-0.126484	-0.84119		342.905	4748.34	20.85	63	-6.4e-05	3.8e-05	-0.000158217	-1.31847		-2.15966			342.905	4748.34	20.85	63
-9.02427				343.222	4747.31	20.85	63	-0.067746	0.020374	-0.167477	-2.21226		343.222	4747.31	20.85	63	1.4e-05	-2.6e-05	3.46099e-05	0.531309		-1.68095			343.222	4747.31	20.85	63	-0.089241	0.091984	-0.220616	-1.46722		343.222	4747.31	20.85	63	-7e-05	6e-05	-0.00017305	-1.44208		-2.90929			343.222	4747.31	20.85	63
-6.95655				343.844	4746.46	20.85	63	-0.049698	-0.061204	-0.12286	-1.6229		343.844	4746.46	20.85	63	4.6e-05	-8.5e-05	0.000113718	1.74573		0.122831			343.844	4746.46	20.85	63	-0.104844	0.120278	-0.259189	-1.72375		343.844	4746.46	20.85	63	-6.2e-05	6e-05	-0.000153272	-1.27727		-3.00102			343.844	4746.46	20.85	63
-8.15133				344.452	4745.72	20.85	63	-0.069937	-0.022944	-0.172894	-2.28381		344.452	4745.72	20.85	63	3.7e-05	-6.8e-05	9.1469e-05	1.40417		-0.879633			344.452	4745.72	20.85	63	-0.078179	0.088923	-0.193269	-1.28534		344.452	4745.72	20.85	63	-5.5e-05	5.1e-05	-0.000135967	-1.13306		-2.41841			344.452	4745.72	20.85	63
-8.72853				344.974	4744.89	20.85	63	-0.08473	-0.003348	-0.209464	-2.76687		344.974	4744.89	20.85	63	3.4e-05	-6.3e-05	8.40526e-05	1.29032		-1.47655			344.974	4744.89	20.85	63	-0.061569	0.071159	-0.152207	-1.01226		344.974	4744.89	20.85	63	-4.8e-05	4.3e-05	-0.000118663	-0.988854		-2.00111			344.974	4744.89	20.85	63
-9.83107				345.362	4744.03	20.85	63	-0.107838	0.051331	-0.26659	-3.52147		345.362	4744.03	20.85	63	1.6e-05	-3.1e-05	3.95542e-05	0.60721		-2.91426			345.362	4744.03	20.85	63	-0.038906	0.045652	-0.0961809	-0.639655		345.362	4744.03	20.85	63	-4e-05	3.2e-05	-9.88854e-05	-0.824045		-1.4637			345.362	4744.03	20.85	63
-10.3053				345.628	4743.08	20.85	63	-0.124411	0.078119	-0.307561	-4.06266		345.628	4743.08	20.85	63	1e-05	-1.9e-05	2.47214e-05	0.379506		-3.68316			345.628	4743.08	20.85	63	-0.027863	0.034275	-0.0688811	-0.458097		345.628	4743.08	20.85	63	-3.3e-05	2.5e-05	-8.15805e-05	-0.679837		-1.13793			345.628	4743.08	20.85	63
-10.5031				345.936	4742.1	20.85	63	-0.133861	0.035297	-0.330923	-4.37126		345.936	4742.1	20.85	63	4e-05	-7.3e-05	9.88854e-05	1.51803		-2.85323			345.936	4742.1	20.85	63	-0.035407	0.044819	-0.0875309	-0.582128		345.936	4742.1	20.85	63	-3.3e-05	2.8e-05	-8.15805e-05	-0.679837		-1.26197			345.936	4742.1	20.85	63
-11.4415				346.253	4741.18	20.85	63	-0.155904	0.066277	-0.385416	-5.09107		346.253	4741.18	20.85	63	3.4e-05	-6.3e-05	8.40526e-05	1.29032		-3.80075			346.253	4741.18	20.85	63	-0.025612	0.034234	-0.0633163	-0.421088		346.253	4741.18	20.85	63	-2.8e-05	2.2e-05	-6.92198e-05	-0.576832		-0.99792			346.253	4741.18	20.85	63
-11.6522				346.385	4740.26	20.85	63	-0.17278	0.147652	-0.427136	-5.64216		346.385	4740.26	20.85	63	-7e-06	9e-06	-1.7305e-05	-0.265654		-5.90782			346.385	4740.26	20.85	63	-0.00657	0.013367	-0.0162419	-0.108018		346.385	4740.26	20.85	63	-1.9e-05	1e-05	-4.69706e-05	-0.391422		-0.499439			346.385	4740.26	20.85	63
-13.4176				346.476	4739.23	20.85	63	-0.207306	0.11847	-0.512489	-6.76962		346.476	4739.23	20.85	63	3.3e-05	-6.1e-05	8.15805e-05	1.25237		-5.51725			346.476	4739.23	20.85	63	-0.015097	0.022836	-0.0373218	-0.248211		346.476	4739.23	20.85	63	-2.1e-05	1.5e-05	-5.19149e-05	-0.432624		-0.680834			346.476	4739.23	20.85	63
-8.47644				346.919	4738.24	20.85	63	-0.188789	-0.09633	-0.466712	-6.16494		346.919	4738.24	20.85	63	0.000182	-0.000321	0.000449929	6.90701		0.742073			346.919	4738.24	20.85	63	-0.041445	0.057203	-0.102458	-0.681399		346.919	4738.24	20.85	63	-2.4e-05	2.5e-05	-5.93313e-05	-0.494427		-1.17583			346.919	4738.24	20.85	63
-10.5822				347.471	4737.44	20.85	63	-0.22007	-0.053939	-0.544043	-7.18643		347.471	4737.44	20.85	63	0.000178	-0.000314	0.00044004	6.75521		-0.431216			347.471	4737.44	20.85	63	-0.031283	0.044747	-0.0773358	-0.514325		347.471	4737.44	20.85	63	-2.1e-05	2.1e-05	-5.19149e-05	-0.432624		-0.946949			347.471	4737.44	20.85	63
-6.64419				348.106	4736.61	20.85	63	-0.209151	-0.161147	-0.51705	-6.82987		348.106	4736.61	20.85	63	0.000253	-0.000445	0.00062545	9.60151		2.77164			348.106	4736.61	20.85	63	-0.038269	0.054166	-0.0946062	-0.629183		348.106	4736.61	20.85	63	-1.9e-05	2.2e-05	-4.69706e-05	-0.391422		-1.0206			348.106	4736.61	20.85	63
-14.1184				348.557	4735.87	20.85	63	-0.276166	0.024617	-0.68272	-9.01825		348.557	4735.87	20.85	63	0.000166	-0.000294	0.000410375	6.2998		-2.71845			348.557	4735.87	20.85	63	-0.015672	0.026411	-0.0387433	-0.257664		348.557	4735.87	20.85	63	-1.4e-05	1.4e-05	-3.46099e-05	-0.288416		-0.54608			348.557	4735.87	20.85	63
-16.5685				348.794	4734.93	20.85	63	-0.319669	0.097527	-0.790265	-10.4389		348.794	4734.93	20.85	63	0.000145	-0.000259	0.00035846	5.50284		-4.93601			348.794	4734.93	20.85	63	-0.00832	0.017916	-0.0205682	-0.13679		348.794	4734.93	20.85	63	-1.1e-05	9e-06	-2.71935e-05	-0.226612		-0.363402			348.794	4734.93	20.85	63
-15.9418				349.033	4733.93	20.85	63	-0.348333	0.035758	-0.861127	-11.3749		349.033	4733.93	20.85	63	0.00023	-0.000405	0.000568591	8.72864		-2.64624			349.033	4733.93	20.85	63	-0.01271	0.022919	-0.0314208	-0.208966		349.033	4733.93	20.85	63	-1.1e-05	1.1e-05	-2.71935e-05	-0.226612		-0.435578			349.033	4733.93	20.85	63
-18.2805				349.271	4732.99	20.85	63	-0.394169	0.08854	-0.974439	-12.8717		349.271	4732.99	20.85	63	0.000228	-0.000406	0.000563647	8.65274		-4.21892			349.271	4732.99	20.85	63	-0.008104	0.017476	-0.0200342	-0.133238		349.271	4732.99	20.85	63	-9e-06	8e-06	-2.22492e-05	-0.18541		-0.318648			349.271	4732.99	20.85	63
-19.1962				349.474	4732	20.85	63	-0.4369	0.082949	-1.08008	-14.2671		349.474	4732	20.85	63	0.000278	-0.000495	0.000687254	10.5503		-3.71678			349.474	4732	20.85	63	-0.008283	0.017509	-0.0204767	-0.136181		349.474	4732	20.85	63	-8e-06	8e-06	-1.97771e-05	-0.164809		-0.30099			349.474	4732	20.85	63
-20.0081				349.7	4731.02	20.85	63	-0.479734	0.071308	-1.18597	-15.6658		349.7	4731.02	20.85	63	0.000334	-0.000594	0.000825693	12.6755		-2.9903			349.7	4731.02	20.85	63	-0.008837	0.017976	-0.0218463	-0.14529		349.7	4731.02	20.85	63	-7e-06	8e-06	-1.7305e-05	-0.144208		-0.289497			349.7	4731.02	20.85	63
-20.1716				349.83	4730.5	20.85	63	-0.501443	0.055853	-1.23964	-16.3747		349.83	4730.5	20.85	63	0.00037	-0.000659	0.00091469	14.0417		-2.33298			349.83	4730.5	20.85	63	-0.009785	0.018991	-0.0241899	-0.160876		349.83	4730.5	20.85	63	-7e-06	8e-06	-1.7305e-05	-0.144208		-0.305084			349.83	4730.5	20.85	63
-14.8474				337.275	4756.21	21.75	63	-0.017599	-0.00638	-0.0435071	-0.574699		337.275	4756.21	21.75	63	1e-05	-1.6e-05	2.47214e-05	0.379506		-0.195192			337.275	4756.21	21.75	63	-0.396205	0.339811	-0.979473	-6.51403		337.275	4756.21	21.75	63	-0.000287	0.000264	-0.000709503	-5.91253		-12.4266			337.275	4756.21	21.75	63
-13.5694				337.945	4755.54	21.75	63	-0.027176	0.015356	-0.0671828	-0.887437		337.945	4755.54	21.75	63	4e-06	-6e-06	9.88854e-06	0.151803		-0.735635			337.945	4755.54	21.75	63	-0.295183	0.243074	-0.729733	-4.85312		337.945	4755.54	21.75	63	-0.000257	0.000227	-0.000635339	-5.29449		-10.1476			337.945	4755.54	21.75	63
-12.5436				338.586	4754.76	21.75	63	-0.028587	0.011793	-0.070671	-0.933514		338.586	4754.76	21.75	63	6e-06	-9e-06	1.48328e-05	0.227704		-0.70581			338.586	4754.76	21.75	63	-0.274327	0.232616	-0.678174	-4.51022		338.586	4754.76	21.75	63	-0.000222	0.000197	-0.000548814	-4.57345		-9.08368			338.586	4754.76	21.75	63
-11.4671				339.117	4753.98	21.75	63	-0.037447	0.035978	-0.0925741	-1.22284		339.117	4753.98	21.75	63	-1e-06	3e-06	-2.47214e-06	-0.0379506		-1.26079			339.117	4753.98	21.75	63	-0.197331	0.160489	-0.487829	-3.24433		339.117	4753.98	21.75	63	-0.000194	0.000161	-0.000479594	-3.99662		-7.24095			339.117	4753.98	21.75	63
-10.8867				339.566	4753.1	21.75	63	-0.041627	0.041157	-0.102908	-1.35934		339.566	4753.1	21.75	63	-2e-06	5e-06	-4.94427e-06	-0.0759013		-1.43524			339.566	4753.1	21.75	63	-0.175165	0.143298	-0.433032	-2.8799		339.566	4753.1	21.75	63	-0.00017	0.000139	-0.000420263	-3.50219		-6.38209			339.566	4753.1	21.75	63
-10.5545				340	4752.2	21.75	63	-0.045865	0.042601	-0.113385	-1.49773		340	4752.2	21.75	63	-2e-06	4e-06	-4.94427e-06	-0.0759013		-1.57363			340	4752.2	21.75	63	-0.162221	0.135189	-0.401032	-2.66708		340	4752.2	21.75	63	-0.00015	0.000123	-0.00037082	-3.09017		-5.75725			340	4752.2	21.75	63
-10.2791				340.435	4751.3	21.75	63	-0.050651	0.043948	-0.125216	-1.65402		340.435	4751.3	21.75	63	-2e-06	3e-06	-4.94427e-06	-0.0759013		-1.72992			340.435	4751.3	21.75	63	-0.148459	0.12646	-0.367011	-2.44082		340.435	4751.3	21.75	63	-0.000132	0.000109	-0.000326322	-2.71935		-5.16017			340.435	4751.3	21.75	63
-10.0671				340.87	4750.4	21.75	63	-0.056056	0.045188	-0.138578	-1.83052		340.87	4750.4	21.75	63	-1e-06	1e-06	-2.47214e-06	-0.0379506		-1.86847			340.87	4750.4	21.75	63	-0.134628	0.117552	-0.332819	-2.21343		340.87	4750.4	21.75	63	-0.000117	9.7e-05	-0.00028924	-2.41033		-4.62376			340.87	4750.4	21.75	63
-9.66733				341.4	4749.51	21.75	63	-0.054973	0.014401	-0.135901	-1.79515		341.4	4749.51	21.75	63	1.1e-05	-2.2e-05	2.71935e-05	0.417457		-1.3777			341.4	4749.51	21.75	63	-0.146478	0.142305	-0.362114	-2.40825		341.4	4749.51	21.75	63	-0.000104	9.3e-05	-0.000257102	-2.14252		-4.55077			341.4	4749.51	21.75	63
-7.11452				342.141	4748.75	21.75	63	-0.035498	-0.061672	-0.0877559	-1.15919		342.141	4748.75	21.75	63	3.8e-05	-7.5e-05	9.39412e-05	1.44212		0.28293			342.141	4748.75	21.75	63	-0.164477	0.180514	-0.40661	-2.70417		342.141	4748.75	21.75	63	-8.4e-05	8.1e-05	-0.000207659	-1.7305		-4.43467			342.141	4748.75	21.75	63
-7.90123				342.5	4748.11	21.75	63	-0.066526	0.081211	-0.164461	-2.17242		342.5	4748.11	21.75	63	-1.3e-05	2.3e-05	-3.21378e-05	-0.493358		-2.66578			342.5	4748.11	21.75	63	-0.051254	0.042717	-0.126707	-0.84267		342.5	4748.11	21.75	63	-6.9e-05	4.4e-05	-0.000170577	-1.42148		-2.26415			342.5	4748.11	21.75	63
-9.68565				342.817	4747.09	21.75	63	-0.079881	0.034955	-0.197477	-2.60853		342.817	4747.09	21.75	63	1e-05	-2.3e-05	2.47214e-05	0.379506		-2.22902			342.817	4747.09	21.75	63	-0.090805	0.090995	-0.224482	-1.49293		342.817	4747.09	21.75	63	-7.3e-05	6.3e-05	-0.000180466	-1.50388		-2.99681			342.817	4747.09	21.75	63
-7.89429				343.438	4746.24	21.75	63	-0.067746	-0.038662	-0.167477	-2.21226		343.438	4746.24	21.75	63	4.2e-05	-8.5e-05	0.00010383	1.59393		-0.618332			343.438	4746.24	21.75	63	-0.106731	0.12022	-0.263854	-1.75477		343.438	4746.24	21.75	63	-6.4e-05	6.1e-05	-0.000158217	-1.31847		-3.07324			343.438	4746.24	21.75	63
-9.01155				344.047	4745.5	21.75	63	-0.087315	-0.001647	-0.215855	-2.85129		344.047	4745.5	21.75	63	3.2e-05	-6.6e-05	7.91084e-05	1.21442		-1.63687			344.047	4745.5	21.75	63	-0.079982	0.088549	-0.197726	-1.31499		344.047	4745.5	21.75	63	-5.7e-05	5.2e-05	-0.000140912	-1.17426		-2.48925			344.047	4745.5	21.75	63
-9.58666				344.569	4744.67	21.75	63	-0.102457	0.018104	-0.253288	-3.34575		344.569	4744.67	21.75	63	2.9e-05	-6.1e-05	7.16919e-05	1.10057		-2.24518			344.569	4744.67	21.75	63	-0.063273	0.070613	-0.156419	-1.04027		344.569	4744.67	21.75	63	-5e-05	4.4e-05	-0.000123607	-1.03006		-2.07033			344.569	4744.67	21.75	63
-10.58				344.957	4743.8	21.75	63	-0.123472	0.069885	-0.30524	-4.032		344.957	4743.8	21.75	63	1e-05	-2.7e-05	2.47214e-05	0.379506		-3.6525			344.957	4743.8	21.75	63	-0.040149	0.04432	-0.0992538	-0.660092		344.957	4743.8	21.75	63	-4.2e-05	3.3e-05	-0.00010383	-0.865248		-1.52534			344.957	4743.8	21.75	63
-11.14				345.223	4742.86	21.75	63	-0.139757	0.095894	-0.345498	-4.56379		345.223	4742.86	21.75	63	3e-06	-1.5e-05	7.41641e-06	0.113852		-4.44994			345.223	4742.86	21.75	63	-0.02903	0.032847	-0.0717661	-0.477284		345.223	4742.86	21.75	63	-3.6e-05	2.6e-05	-8.89969e-05	-0.741641		-1.21892			345.223	4742.86	21.75	63
-11.5054				345.531	4741.88	21.75	63	-0.155282	0.061724	-0.383878	-5.07076		345.531	4741.88	21.75	63	3.3e-05	-7.1e-05	8.15805e-05	1.25237		-3.81839			345.531	4741.88	21.75	63	-0.036762	0.044027	-0.0908807	-0.604406		345.531	4741.88	21.75	63	-3.5e-05	2.9e-05	-8.65248e-05	-0.72104		-1.32545			345.531	4741.88	21.75	63
-12.3932				345.848	4740.95	21.75	63	-0.177219	0.092327	-0.438109	-5.78712		345.848	4740.95	21.75	63	2.7e-05	-6.1e-05	6.67477e-05	1.02467		-4.76245			345.848	4740.95	21.75	63	-0.026781	0.033212	-0.0662063	-0.440308		345.848	4740.95	21.75	63	-2.9e-05	2.3e-05	-7.16919e-05	-0.597433		-1.03774			345.848	4740.95	21.75	63
-12.4365				345.98	4740.04	21.75	63	-0.18776	0.16403	-0.464168	-6.13134		345.98	4740.04	21.75	63	-1.5e-05	1.5e-05	-3.7082e-05	-0.569259		-6.7006			345.98	4740.04	21.75	63	-0.007341	0.011614	-0.018148	-0.120694		345.98	4740.04	21.75	63	-2e-05	1.1e-05	-4.94427e-05	-0.412023		-0.532716			345.98	4740.04	21.75	63
-14.4929				346.071	4739	21.75	63	-0.229823	0.146447	-0.568154	-7.50491		346.071	4739	21.75	63	2.3e-05	-5.8e-05	5.68591e-05	0.872864		-6.63205			346.071	4739	21.75	63	-0.016085	0.021719	-0.0397643	-0.264454		346.071	4739	21.75	63	-2.2e-05	1.6e-05	-5.4387e-05	-0.453225		-0.717679			346.071	4739	21.75	63
-10.1328				346.514	4738.02	21.75	63	-0.231794	-0.036332	-0.573026	-7.56928		346.514	4738.02	21.75	63	0.000178	-0.000343	0.00044004	6.75521		-0.814066			346.514	4738.02	21.75	63	-0.042663	0.057396	-0.105469	-0.701424		346.514	4738.02	21.75	63	-2.5e-05	2.6e-05	-6.18034e-05	-0.515028		-1.21645			346.514	4738.02	21.75	63
-12.1538				347.066	4737.22	21.75	63	-0.26279	0.005545	-0.649653	-8.58146		347.066	4737.22	21.75	63	0.000174	-0.000336	0.000430152	6.60341		-1.97805			347.066	4737.22	21.75	63	-0.032347	0.044635	-0.0799662	-0.531819		347.066	4737.22	21.75	63	-2.2e-05	2.2e-05	-5.4387e-05	-0.453225		-0.985044			347.066	4737.22	21.75	63
-8.44241				347.701	4736.39	21.75	63	-0.261787	-0.086336	-0.647173	-8.5487		347.701	4736.39	21.75	63	0.000255	-0.000485	0.000630395	9.67741		1.12871			347.701	4736.39	21.75	63	-0.039245	0.054401	-0.097019	-0.645229		347.701	4736.39	21.75	63	-2e-05	2.2e-05	-4.94427e-05	-0.412023		-1.05725			347.701	4736.39	21.75	63
-15.5625				348.153	4735.64	21.75	63	-0.317404	0.080881	-0.784666	-10.3649		348.153	4735.64	21.75	63	0.000161	-0.000316	0.000398014	6.11005		-4.25484			348.153	4735.64	21.75	63	-0.016333	0.025684	-0.0403774	-0.268532		348.153	4735.64	21.75	63	-1.5e-05	1.4e-05	-3.7082e-05	-0.309017		-0.577549			348.153	4735.64	21.75	63
-17.9142				348.389	4734.71	21.75	63	-0.357775	0.150037	-0.884468	-11.6832		348.389	4734.71	21.75	63	0.000137	-0.000277	0.000338683	5.19924		-6.48398			348.389	4734.71	21.75	63	-0.008642	0.016715	-0.0213642	-0.142084		348.389	4734.71	21.75	63	-1.1e-05	9e-06	-2.71935e-05	-0.226612		-0.368696			348.389	4734.71	21.75	63
-17.4761				348.628	4733.71	21.75	63	-0.395877	0.105479	-0.978662	-12.9274		348.628	4733.71	21.75	63	0.000227	-0.000444	0.000561175	8.61479		-4.31265			348.628	4733.71	21.75	63	-0.013153	0.022129	-0.032516	-0.216249		348.628	4733.71	21.75	63	-1.2e-05	1.1e-05	-2.96656e-05	-0.247214		-0.463463			348.628	4733.71	21.75	63
-19.6636				348.866	4732.76	21.75	63	-0.440024	0.156657	-1.0878	-14.3691		348.866	4732.76	21.75	63	0.000225	-0.000446	0.000556231	8.53889		-5.83018			348.866	4732.76	21.75	63	-0.008411	0.016511	-0.0207931	-0.138286		348.866	4732.76	21.75	63	-9e-06	8e-06	-2.22492e-05	-0.18541		-0.323696			348.866	4732.76	21.75	63
-20.5003				349.069	4731.78	21.75	63	-0.486584	0.160923	-1.2029	-15.8895		349.069	4731.78	21.75	63	0.000279	-0.000551	0.000689726	10.5882		-5.30127			349.069	4731.78	21.75	63	-0.008553	0.016623	-0.0211442	-0.14062		349.069	4731.78	21.75	63	-8e-06	8e-06	-1.97771e-05	-0.164809		-0.305429			349.069	4731.78	21.75	63
-21.2228				349.295	4730.8	21.75	63	-0.53344	0.160429	-1.31874	-17.4196		349.295	4730.8	21.75	63	0.00034	-0.00067	0.000840526	12.9032		-4.51637			349.295	4730.8	21.75	63	-0.009113	0.01722	-0.0225286	-0.149827		349.295	4730.8	21.75	63	-8e-06	8e-06	-1.97771e-05	-0.164809		-0.314636			349.295	4730.8	21.75	63
-21.3374				349.425	4730.28	21.75	63	-0.558062	0.153408	-1.37961	-18.2236		349.425	4730.28	21.75	63	0.00038	-0.000746	0.000939412	14.4212		-3.80238			349.425	4730.28	21.75	63	-0.010057	0.018314	-0.0248623	-0.165348		349.425	4730.28	21.75	63	-8e-06	8e-06	-1.97771e-05	-0.164809		-0.330157			349.425	4730.28	21.75	63
-15.0095				336.87	4755.99	22.65	63	-0.022428	-0.000122	-0.0554451	-0.732391		336.87	4755.99	22.65	63	8e-06	-1.4e-05	1.97771e-05	0.303605		-0.428786			336.87	4755.99	22.65	63	-0.382203	0.327304	-0.944858	-6.28382		336.87	4755.99	22.65	63	-0.000292	0.000264	-0.000721864	-6.01553		-12.2993			336.87	4755.99	22.65	63
-13.738				337.54	4755.31	22.65	63	-0.0314	0.020668	-0.0776251	-1.02537		337.54	4755.31	22.65	63	2e-06	-4e-06	4.94427e-06	0.0759013		-0.949472			337.54	4755.31	22.65	63	-0.284691	0.232407	-0.703795	-4.68062		337.54	4755.31	22.65	63	-0.000263	0.000233	-0.000650172	-5.4181		-10.0987			337.54	4755.31	22.65	63
-12.8285				338.181	4754.54	22.65	63	-0.033488	0.018007	-0.0827869	-1.09356		338.181	4754.54	22.65	63	3e-06	-7e-06	7.41641e-06	0.113852		-0.979705			338.181	4754.54	22.65	63	-0.265866	0.223547	-0.657257	-4.37112		338.181	4754.54	22.65	63	-0.000227	0.000201	-0.000561175	-4.67646		-9.04757			338.181	4754.54	22.65	63
-11.7048				338.712	4753.76	22.65	63	-0.041341	0.040712	-0.102201	-1.35		338.712	4753.76	22.65	63	-3e-06	5e-06	-7.41641e-06	-0.113852		-1.46385			338.712	4753.76	22.65	63	-0.190174	0.151516	-0.470136	-3.12666		338.712	4753.76	22.65	63	-0.000201	0.00017	-0.000496899	-4.14083		-7.26749			338.712	4753.76	22.65	63
-11.155				339.161	4752.87	22.65	63	-0.045725	0.046036	-0.113038	-1.49316		339.161	4752.87	22.65	63	-4e-06	7e-06	-9.88854e-06	-0.151803		-1.64496			339.161	4752.87	22.65	63	-0.169964	0.136148	-0.420174	-2.79439		339.161	4752.87	22.65	63	-0.000176	0.000147	-0.000435096	-3.6258		-6.42019			339.161	4752.87	22.65	63
-10.8827				339.595	4751.97	22.65	63	-0.050568	0.048306	-0.125011	-1.65131		339.595	4751.97	22.65	63	-5e-06	6e-06	-1.23607e-05	-0.189753		-1.84106			339.595	4751.97	22.65	63	-0.158593	0.129604	-0.392063	-2.60744		339.595	4751.97	22.65	63	-0.000155	0.000129	-0.000383181	-3.19318		-5.80061			339.595	4751.97	22.65	63
-10.6658				340.03	4751.07	22.65	63	-0.056041	0.050413	-0.138541	-1.83003		340.03	4751.07	22.65	63	-5e-06	5e-06	-1.23607e-05	-0.189753		-2.01978			340.03	4751.07	22.65	63	-0.146496	0.122515	-0.362158	-2.40855		340.03	4751.07	22.65	63	-0.000137	0.000114	-0.000338683	-2.82236		-5.2309			340.03	4751.07	22.65	63
-10.499				340.465	4750.17	22.65	63	-0.062238	0.052803	-0.153861	-2.03239		340.465	4750.17	22.65	63	-5e-06	4e-06	-1.23607e-05	-0.189753		-2.22215			340.465	4750.17	22.65	63	-0.133592	0.114428	-0.330258	-2.19639		340.465	4750.17	22.65	63	-0.000121	0.0001	-0.000299128	-2.49274		-4.68913			340.465	4750.17	22.65	63
-10.2657				340.996	4749.28	22.65	63	-0.064202	0.02606	-0.158716	-2.09653		340.996	4749.28	22.65	63	6e-06	-1.9e-05	1.48328e-05	0.227704		-1.86882			340.996	4749.28	22.65	63	-0.146761	0.140739	-0.362813	-2.4129		340.996	4749.28	22.65	63	-0.000107	9.4e-05	-0.000264519	-2.20432		-4.61723			340.996	4749.28	22.65	63
-7.9287				341.736	4748.53	22.65	63	-0.049423	-0.043426	-0.12218	-1.61392		341.736	4748.53	22.65	63	3.3e-05	-7.3e-05	8.15805e-05	1.25237		-0.361547			341.736	4748.53	22.65	63	-0.165162	0.179482	-0.408303	-2.71544		341.736	4748.53	22.65	63	-8.6e-05	8.2e-05	-0.000212604	-1.7717		-4.48713			341.736	4748.53	22.65	63
-8.23473				342.095	4747.89	22.65	63	-0.070786	0.085606	-0.174993	-2.31153		342.095	4747.89	22.65	63	-1.6e-05	2.6e-05	-3.95542e-05	-0.60721		-2.91874			342.095	4747.89	22.65	63	-0.051312	0.039866	-0.12685	-0.843623		342.095	4747.89	22.65	63	-7.4e-05	5e-05	-0.000182938	-1.52448		-2.36811			342.095	4747.89	22.65	63
-10.3466				342.412	4746.87	22.65	63	-0.090939	0.049019	-0.224814	-2.96963		342.412	4746.87	22.65	63	4e-06	-1.9e-05	9.88854e-06	0.151803		-2.81783			342.412	4746.87	22.65	63	-0.092095	0.090151	-0.227671	-1.51414		342.412	4746.87	22.65	63	-7.5e-05	6.4e-05	-0.00018541	-1.54508		-3.05922			342.412	4746.87	22.65	63
-8.78022				343.033	4746.02	22.65	63	-0.084494	-0.016495	-0.208881	-2.75917		343.033	4746.02	22.65	63	3.6e-05	-8.2e-05	8.89969e-05	1.36622		-1.39295			343.033	4746.02	22.65	63	-0.108285	0.120111	-0.267695	-1.78032		343.033	4746.02	22.65	63	-6.5e-05	6.2e-05	-0.000160689	-1.33907		-3.11939			343.033	4746.02	22.65	63
-9.86629				343.642	4745.27	22.65	63	-0.103219	0.019034	-0.255171	-3.37064		343.642	4745.27	22.65	63	2.5e-05	-6.3e-05	6.18034e-05	0.948766		-2.42187			343.642	4745.27	22.65	63	-0.08164	0.088345	-0.201825	-1.34225		343.642	4745.27	22.65	63	-5.9e-05	5.3e-05	-0.000145856	-1.21547		-2.55771			343.642	4745.27	22.65	63
-10.4669				344.164	4744.45	22.65	63	-0.118636	0.039339	-0.293284	-3.87408		344.164	4744.45	22.65	63	2.2e-05	-5.7e-05	5.4387e-05	0.834914		-3.03917			344.164	4744.45	22.65	63	-0.064723	0.070055	-0.160004	-1.06411		344.164	4744.45	22.65	63	-5.2e-05	4.6e-05	-0.000128551	-1.07126		-2.13537			344.164	4744.45	22.65	63
-11.3346				344.552	4743.58	22.65	63	-0.137232	0.087158	-0.339256	-4.48134		344.552	4743.58	22.65	63	3e-06	-2.2e-05	7.41641e-06	0.113852		-4.36749			344.552	4743.58	22.65	63	-0.041471	0.043385	-0.102522	-0.681827		344.552	4743.58	22.65	63	-4.4e-05	3.5e-05	-0.000108774	-0.90645		-1.58828			344.552	4743.58	22.65	63
-11.8712				344.818	4742.64	22.65	63	-0.152955	0.112306	-0.378126	-4.99477		344.818	4742.64	22.65	63	-5e-06	-8e-06	-1.23607e-05	-0.189753		-5.18453			344.818	4742.64	22.65	63	-0.030245	0.031751	-0.0747698	-0.49726		344.818	4742.64	22.65	63	-3.8e-05	2.8e-05	-9.39412e-05	-0.782843		-1.2801			344.818	4742.64	22.65	63
-12.5421				345.126	4741.65	22.65	63	-0.173931	0.086668	-0.429981	-5.67975		345.126	4741.65	22.65	63	2.2e-05	-6.6e-05	5.4387e-05	0.834914		-4.84484			345.126	4741.65	22.65	63	-0.038121	0.043466	-0.0942403	-0.626749		345.126	4741.65	22.65	63	-3.6e-05	3e-05	-8.89969e-05	-0.741641		-1.36839			345.126	4741.65	22.65	63
-13.4565				345.443	4740.73	22.65	63	-0.195357	0.116444	-0.482949	-6.37942		345.443	4740.73	22.65	63	1.5e-05	-5.4e-05	3.7082e-05	0.569259		-5.81016			345.443	4740.73	22.65	63	-0.028012	0.032473	-0.0692495	-0.460547		345.443	4740.73	22.65	63	-3.1e-05	2.4e-05	-7.66362e-05	-0.638635		-1.09918			345.443	4740.73	22.65	63
-13.2513				345.575	4739.81	22.65	63	-0.199692	0.177946	-0.493666	-6.52098		345.575	4739.81	22.65	63	-2.6e-05	2.5e-05	-6.42755e-05	-0.986716		-7.5077			345.575	4739.81	22.65	63	-0.008282	0.010263	-0.0204742	-0.136165		345.575	4739.81	22.65	63	-2.2e-05	1.2e-05	-5.4387e-05	-0.453225		-0.58939			345.575	4739.81	22.65	63
-15.6127				345.666	4738.78	22.65	63	-0.24783	0.171064	-0.612669	-8.09294		345.666	4738.78	22.65	63	8e-06	-4.9e-05	1.97771e-05	0.303605		-7.78933			345.666	4738.78	22.65	63	-0.017222	0.020958	-0.0425751	-0.283148		345.666	4738.78	22.65	63	-2.3e-05	1.7e-05	-5.68591e-05	-0.473826		-0.756974			345.666	4738.78	22.65	63
-11.9536				346.109	4737.79	22.65	63	-0.268499	0.020965	-0.663766	-8.76789		346.109	4737.79	22.65	63	0.000163	-0.000351	0.000402958	6.18595		-2.58193			346.109	4737.79	22.65	63	-0.043813	0.057584	-0.108312	-0.720332		346.109	4737.79	22.65	63	-2.6e-05	2.6e-05	-6.42755e-05	-0.535629		-1.25596			346.109	4737.79	22.65	63
-13.9048				346.661	4737	22.65	63	-0.298575	0.061636	-0.738118	-9.75002		346.661	4737	22.65	63	0.000157	-0.000344	0.000388125	5.95825		-3.79178			346.661	4737	22.65	63	-0.033408	0.044604	-0.0825891	-0.549263		346.661	4737	22.65	63	-2.2e-05	2.2e-05	-5.4387e-05	-0.453225		-1.00249			346.661	4737	22.65	63
-10.5357				347.296	4736.17	22.65	63	-0.306654	-0.014647	-0.75809	-10.0138		347.296	4736.17	22.65	63	0.000242	-0.00051	0.000598257	9.18405		-0.829793			347.296	4736.17	22.65	63	-0.040187	0.054642	-0.0993477	-0.660716		347.296	4736.17	22.65	63	-2.1e-05	2.3e-05	-5.19149e-05	-0.432624		-1.09334			347.296	4736.17	22.65	63
-17.2808				347.748	4735.42	22.65	63	-0.350717	0.133247	-0.86702	-11.4527		347.748	4735.42	22.65	63	0.000141	-0.000324	0.000348571	5.35104		-6.10169			347.748	4735.42	22.65	63	-0.017013	0.025061	-0.0420584	-0.279712		347.748	4735.42	22.65	63	-1.6e-05	1.4e-05	-3.95542e-05	-0.329618		-0.60933			347.748	4735.42	22.65	63
-19.5313				347.984	4734.48	22.65	63	-0.386962	0.196229	-0.956623	-12.6363		347.984	4734.48	22.65	63	0.000114	-0.000281	0.000281823	4.32637		-8.30995			347.984	4734.48	22.65	63	-0.009142	0.015801	-0.0226003	-0.150304		347.984	4734.48	22.65	63	-1.2e-05	1e-05	-2.96656e-05	-0.247214		-0.397518			347.984	4734.48	22.65	63
-19.3362				348.223	4733.49	22.65	63	-0.43218	0.167888	-1.06841	-14.1129		348.223	4733.49	22.65	63	0.000203	-0.000463	0.000501844	7.70398		-6.40894			348.223	4733.49	22.65	63	-0.013725	0.021557	-0.0339301	-0.225653		348.223	4733.49	22.65	63	-1.2e-05	1.2e-05	-2.96656e-05	-0.247214		-0.472867			348.223	4733.49	22.65	63
-21.4567				348.461	4732.54	22.65	63	-0.47326	0.216535	-1.16996	-15.4544		348.461	4732.54	22.65	63	0.000198	-0.000466	0.000489483	7.51422		-7.94017			348.461	4732.54	22.65	63	-0.008821	0.015727	-0.0218067	-0.145026		348.461	4732.54	22.65	63	-1e-05	9e-06	-2.47214e-05	-0.206011		-0.351038			348.461	4732.54	22.65	63
-22.3852				348.664	4731.56	22.65	63	-0.521312	0.228583	-1.28875	-17.0235		348.664	4731.56	22.65	63	0.00025	-0.000582	0.000618034	9.48766		-7.53589			348.664	4731.56	22.65	63	-0.008947	0.015933	-0.0221182	-0.147098		348.664	4731.56	22.65	63	-9e-06	8e-06	-2.22492e-05	-0.18541		-0.332508			348.664	4731.56	22.65	63
-23.1621				348.89	4730.58	22.65	63	-0.569583	0.23769	-1.40809	-18.5998		348.89	4730.58	22.65	63	0.00031	-0.000715	0.000766362	11.7647		-6.83515			348.89	4730.58	22.65	63	-0.009462	0.016593	-0.0233914	-0.155565		348.89	4730.58	22.65	63	-8e-06	8e-06	-1.97771e-05	-0.164809		-0.320374			348.89	4730.58	22.65	63
-23.2703				349.02	4730.05	22.65	63	-0.595573	0.237614	-1.47234	-19.4486		349.02	4730.05	22.65	63	0.000351	-0.000802	0.00086772	13.3207		-6.12788			349.02	4730.05	22.65	63	-0.010417	0.017778	-0.0257522	-0.171266		349.02	4730.05	22.65	63	-8e-06	8e-06	-1.97771e-05	-0.164809		-0.336075			349.02	4730.05	22.65	63
-15.0635				336.465	4755.77	23.55	63	-0.026985	0.00599	-0.0667106	-0.8812		336.465	4755.77	23.55	63	5e-06	-1.3e-05	1.23607e-05	0.189753		-0.691447			336.465	4755.77	23.55	63	-0.36887	0.316259	-0.911897	-6.06461		336.465	4755.77	23.55	63	-0.000291	0.000259	-0.000719392	-5.99493		-12.0595			336.465	4755.77	23.55	63
-13.829				337.135	4755.09	23.55	63	-0.035357	0.025901	-0.0874073	-1.15459		337.135	4755.09	23.55	63	0	-3e-06	0	0		-1.15459			337.135	4755.09	23.55	63	-0.275048	0.223374	-0.679956	-4.52208		337.135	4755.09	23.55	63	-0.000264	0.000233	-0.000652644	-5.4387		-9.96078			337.135	4755.09	23.55	63
-12.9425				337.776	4754.32	23.55	63	-0.03806	0.024062	-0.0940895	-1.24286		337.776	4754.32	23.55	63	1e-06	-5e-06	2.47214e-06	0.0379506		-1.20491			337.776	4754.32	23.55	63	-0.257876	0.215689	-0.637505	-4.23975		337.776	4754.32	23.55	63	-0.000228	0.000202	-0.000563647	-4.69706		-8.93681			337.776	4754.32	23.55	63
-11.8578				338.307	4753.53	23.55	63	-0.044865	0.045098	-0.110912	-1.46508		338.307	4753.53	23.55	63	-5e-06	7e-06	-1.23607e-05	-0.189753		-1.65483			338.307	4753.53	23.55	63	-0.184105	0.14431	-0.455133	-3.02688		338.307	4753.53	23.55	63	-0.000205	0.000175	-0.000506788	-4.22323		-7.25011			338.307	4753.53	23.55	63
-11.3629				338.756	4752.65	23.55	63	-0.049399	0.050678	-0.122121	-1.61313		338.756	4752.65	23.55	63	-7e-06	9e-06	-1.7305e-05	-0.265654		-1.87879			338.756	4752.65	23.55	63	-0.164996	0.12986	-0.407893	-2.71271		338.756	4752.65	23.55	63	-0.00018	0.000152	-0.000444984	-3.7082		-6.42091			338.756	4752.65	23.55	63
-11.0807				339.191	4751.75	23.55	63	-0.054774	0.053479	-0.135409	-1.78866		339.191	4751.75	23.55	63	-7e-06	9e-06	-1.7305e-05	-0.265654		-2.05431			339.191	4751.75	23.55	63	-0.155454	0.125159	-0.384303	-2.55583		339.191	4751.75	23.55	63	-0.000158	0.000133	-0.000390597	-3.25498		-5.81081			339.191	4751.75	23.55	63
-10.9256				339.625	4750.85	23.55	63	-0.060833	0.056635	-0.150387	-1.98651		339.625	4750.85	23.55	63	-8e-06	8e-06	-1.97771e-05	-0.303605		-2.29012			339.625	4750.85	23.55	63	-0.144064	0.118626	-0.356146	-2.36856		339.625	4750.85	23.55	63	-0.00014	0.000117	-0.000346099	-2.88416		-5.25272			339.625	4750.85	23.55	63
-10.7836				340.06	4749.95	23.55	63	-0.067698	0.059751	-0.167359	-2.21069		340.06	4749.95	23.55	63	-8e-06	8e-06	-1.97771e-05	-0.303605		-2.5143			340.06	4749.95	23.55	63	-0.132558	0.111898	-0.327701	-2.17939		340.06	4749.95	23.55	63	-0.000123	0.000103	-0.000304073	-2.53394		-4.71333			340.06	4749.95	23.55	63
-10.7209				340.59	4749.06	23.55	63	-0.072614	0.037565	-0.179512	-2.37122		340.59	4749.06	23.55	63	2e-06	-1.5e-05	4.94427e-06	0.0759013		-2.29532			340.59	4749.06	23.55	63	-0.146296	0.138776	-0.361664	-2.40526		340.59	4749.06	23.55	63	-0.000108	9.5e-05	-0.000266991	-2.22492		-4.63018			340.59	4749.06	23.55	63
-8.71087				341.331	4748.3	23.55	63	-0.062286	-0.025638	-0.153979	-2.03396		341.331	4748.3	23.55	63	2.7e-05	-7e-05	6.67477e-05	1.02467		-1.00929			341.331	4748.3	23.55	63	-0.16521	0.178133	-0.408422	-2.71623		341.331	4748.3	23.55	63	-8.8e-05	8.3e-05	-0.000217548	-1.8129		-4.52913			341.331	4748.3	23.55	63
-8.48346				341.69	4747.67	23.55	63	-0.074284	0.089276	-0.18364	-2.42576		341.69	4747.67	23.55	63	-1.8e-05	2.9e-05	-4.44984e-05	-0.683111		-3.10887			341.69	4747.67	23.55	63	-0.051382	0.037465	-0.127023	-0.844774		341.69	4747.67	23.55	63	-7.8e-05	5.4e-05	-0.000192827	-1.60689		-2.45166			341.69	4747.67	23.55	63
-10.9145				342.007	4746.64	23.55	63	-0.100633	0.062236	-0.248778	-3.28619		342.007	4746.64	23.55	63	-2e-06	-1.3e-05	-4.94427e-06	-0.0759013		-3.36209			342.007	4746.64	23.55	63	-0.093103	0.089398	-0.230163	-1.53071		342.007	4746.64	23.55	63	-7.7e-05	6.5e-05	-0.000190354	-1.58629		-3.117			342.007	4746.64	23.55	63
-9.74086				342.628	4745.79	23.55	63	-0.099628	0.005073	-0.246294	-3.25337		342.628	4745.79	23.55	63	2.7e-05	-7.7e-05	6.67477e-05	1.02467		-2.2287			342.628	4745.79	23.55	63	-0.109413	0.119793	-0.270484	-1.79886		342.628	4745.79	23.55	63	-6.7e-05	6.3e-05	-0.000165633	-1.38028		-3.17914			342.628	4745.79	23.55	63
-10.7585				343.237	4745.05	23.55	63	-0.117408	0.039174	-0.290249	-3.83398		343.237	4745.05	23.55	63	1.6e-05	-5.7e-05	3.95542e-05	0.60721		-3.22677			343.237	4745.05	23.55	63	-0.082909	0.087965	-0.204962	-1.36311		343.237	4745.05	23.55	63	-6e-05	5.4e-05	-0.000148328	-1.23607		-2.59918			343.237	4745.05	23.55	63
-11.3265				343.759	4744.22	23.55	63	-0.132707	0.059096	-0.32807	-4.33357		343.759	4744.22	23.55	63	1.2e-05	-5e-05	2.96656e-05	0.455408		-3.87816			343.759	4744.22	23.55	63	-0.06613	0.069755	-0.163482	-1.08725		343.759	4744.22	23.55	63	-5.3e-05	4.6e-05	-0.000131023	-1.09186		-2.17911			343.759	4744.22	23.55	63
-12.1255				344.147	4743.35	23.55	63	-0.14877	0.102975	-0.36778	-4.85811		344.147	4743.35	23.55	63	-7e-06	-1.4e-05	-1.7305e-05	-0.265654		-5.12377			344.147	4743.35	23.55	63	-0.042732	0.042667	-0.105639	-0.702559		344.147	4743.35	23.55	63	-4.6e-05	3.6e-05	-0.000113718	-0.947652		-1.65021			344.147	4743.35	23.55	63
-12.6084				344.413	4742.41	23.55	63	-0.163668	0.126797	-0.40461	-5.34461		344.413	4742.41	23.55	63	-1.6e-05	0	-3.95542e-05	-0.60721		-5.95182			344.413	4742.41	23.55	63	-0.031505	0.030983	-0.0778846	-0.517975		344.413	4742.41	23.55	63	-3.9e-05	2.9e-05	-9.64133e-05	-0.803444		-1.32142			344.413	4742.41	23.55	63
-13.5991				344.721	4741.43	23.55	63	-0.189264	0.109319	-0.467886	-6.18045		344.721	4741.43	23.55	63	8e-06	-5.6e-05	1.97771e-05	0.303605		-5.87685			344.721	4741.43	23.55	63	-0.039477	0.043125	-0.0975925	-0.649043		344.721	4741.43	23.55	63	-3.7e-05	3.1e-05	-9.1469e-05	-0.762242		-1.41129			344.721	4741.43	23.55	63
-14.4603				345.038	4740.51	23.55	63	-0.209758	0.137849	-0.51855	-6.84969		345.038	4740.51	23.55	63	-1e-06	-4.2e-05	-2.47214e-06	-0.0379506		-6.88764			345.038	4740.51	23.55	63	-0.02928	0.031987	-0.0723841	-0.481394		345.038	4740.51	23.55	63	-3.2e-05	2.5e-05	-7.91084e-05	-0.659236		-1.14063			345.038	4740.51	23.55	63
-13.994				345.17	4739.59	23.55	63	-0.208169	0.188941	-0.514622	-6.7978		345.17	4739.59	23.55	63	-3.9e-05	3.7e-05	-9.64133e-05	-1.48007		-8.27787			345.17	4739.59	23.55	63	-0.009349	0.009271	-0.023112	-0.153707		345.17	4739.59	23.55	63	-2.3e-05	1.3e-05	-5.68591e-05	-0.473826		-0.627533			345.17	4739.59	23.55	63
-16.7349				345.261	4738.56	23.55	63	-0.260793	0.191813	-0.644716	-8.51625		345.261	4738.56	23.55	63	-1.3e-05	-3.3e-05	-3.21378e-05	-0.493358		-9.0096			345.261	4738.56	23.55	63	-0.018411	0.020439	-0.0455145	-0.302696		345.261	4738.56	23.55	63	-2.4e-05	1.7e-05	-5.93313e-05	-0.494427		-0.797123			345.261	4738.56	23.55	63
-14.0517				345.704	4737.57	23.55	63	-0.29789	0.073579	-0.736425	-9.72765		345.704	4737.57	23.55	63	0.000134	-0.000345	0.000331266	5.08538		-4.64227			345.704	4737.57	23.55	63	-0.044898	0.057781	-0.110994	-0.73817		345.704	4737.57	23.55	63	-2.6e-05	2.7e-05	-6.42755e-05	-0.535629		-1.2738			345.704	4737.57	23.55	63
-16.0146				346.256	4736.77	23.55	63	-0.326418	0.112448	-0.80695	-10.6592		346.256	4736.77	23.55	63	0.000125	-0.000336	0.000309017	4.74383		-5.91541			346.256	4736.77	23.55	63	-0.034449	0.044641	-0.0851626	-0.566378		346.256	4736.77	23.55	63	-2.3e-05	2.3e-05	-5.68591e-05	-0.473826		-1.0402			346.256	4736.77	23.55	63
-13.0303				346.891	4735.94	23.55	63	-0.342458	0.05159	-0.846603	-11.183		346.891	4735.94	23.55	63	0.000209	-0.000513	0.000516676	7.93168		-3.25135			346.891	4735.94	23.55	63	-0.041075	0.054869	-0.101543	-0.675316		346.891	4735.94	23.55	63	-2.1e-05	2.3e-05	-5.19149e-05	-0.432624		-1.10794			346.891	4735.94	23.55	63
-19.2852				347.343	4735.19	23.55	63	-0.374927	0.178959	-0.926871	-12.2433		347.343	4735.19	23.55	63	0.000104	-0.000314	0.000257102	3.94687		-8.29645			347.343	4735.19	23.55	63	-0.017787	0.02464	-0.0439719	-0.292437		347.343	4735.19	23.55	63	-1.7e-05	1.5e-05	-4.20263e-05	-0.350219		-0.642656			347.343	4735.19	23.55	63
-21.5262				347.58	4734.26	23.55	63	-0.406352	0.234683	-1.00456	-13.2695		347.58	4734.26	23.55	63	7.3e-05	-0.000268	0.000180466	2.7704		-10.4991			347.58	4734.26	23.55	63	-0.009799	0.015159	-0.0242245	-0.161106		347.58	4734.26	23.55	63	-1.3e-05	1e-05	-3.21378e-05	-0.267815		-0.428921			347.58	4734.26	23.55	63
-21.7231				347.818	4733.26	23.55	63	-0.45612	0.221624	-1.12759	-14.8947		347.818	4733.26	23.55	63	0.000154	-0.000455	0.000380709	5.8444		-9.05029			347.818	4733.26	23.55	63	-0.014295	0.021044	-0.0353392	-0.235025		347.818	4733.26	23.55	63	-1.3e-05	1.2e-05	-3.21378e-05	-0.267815		-0.50284			347.818	4733.26	23.55	63
-23.8735				348.056	4732.32	23.55	63	-0.492999	0.265782	-1.21876	-16.099		348.056	4732.32	23.55	63	0.000142	-0.000457	0.000351043	5.38899		-10.71			348.056	4732.32	23.55	63	-0.009343	0.015141	-0.0230972	-0.153609		348.056	4732.32	23.55	63	-1e-05	9e-06	-2.47214e-05	-0.206011		-0.35962			348.056	4732.32	23.55	63
-25.0377				348.259	4731.33	23.55	63	-0.540203	0.283822	-1.33546	-17.6404		348.259	4731.33	23.55	63	0.000186	-0.000576	0.000459817	7.05882		-10.5816			348.259	4731.33	23.55	63	-0.009416	0.015386	-0.0232776	-0.154809		348.259	4731.33	23.55	63	-1e-05	8e-06	-2.47214e-05	-0.206011		-0.36082			348.259	4731.33	23.55	63
-26.1015				348.485	4730.35	23.55	63	-0.587327	0.299812	-1.45195	-19.1793		348.485	4730.35	23.55	63	0.000236	-0.000714	0.000583424	8.95635		-10.2229			348.485	4730.35	23.55	63	-0.009913	0.016133	-0.0245063	-0.16298		348.485	4730.35	23.55	63	-9e-06	8e-06	-2.22492e-05	-0.18541		-0.34839			348.485	4730.35	23.55	63
-26.4657				348.615	4729.83	23.55	63	-0.612986	0.305302	-1.51538	-20.0172		348.615	4729.83	23.55	63	0.000271	-0.000805	0.000669949	10.2846		-9.73255			348.615	4729.83	23.55	63	-0.01085	0.01737	-0.0268227	-0.178385		348.615	4729.83	23.55	63	-9e-06	8e-06	-2.22492e-05	-0.18541		-0.363796			348.615	4729.83	23.55	63
[truncated: 47 more columns]
