# Supplementary material for: Surface faulting earthquake clustering controlled by fault and shear-zone interactions
Source: Nat Commun. 2022 Nov 21;13:7126. doi: 10.1038/s41467-022-34821-5 (PMC9681762; doi:10.1038/s41467-022-34821-5)
Supplement: Supplementary file 5 — Supplementary Dataset 3 [file 41467_2022_34821_MOESM5_ESM.xlsx]

## Sheet: Mt. Vettore
Mt. Vettore
Calculation of Strain-rate	Pre- exp	Activation Energy	Gas Constant	Temp	Diff. Stress change	Diff. Stress	Stress exponent	Water Fugacity	Strain-rate (s-1)	Strain rate ratio
	MPa/s	J/mol	m2 kg s-2 K-1 mol-1	K	MPa	MPa
	A	Q	R	T	Ds	s	n
Before slip rate change	6.30957e-12	135000	8.31	710		10	3.26	110	1.45987e-16
After 3.5 ka slip-rate change	6.30957e-12	135000	8.31	710	-1.78	8.22	3.26	110	7.70543e-17	0.527815
Calculation of earthquake recurrence intervals	Strain-rate (s-1)	Slip size (m)	Deforming width (m)	Deformed width (m)	Strain	Recurrence (s)	Recurrence (years)	Ratio		Calculation of slip-rate modification	Slip	Time	Heave-rate (mm/yr)	Ratio
Before slip rate change	1.45987e-16	1	60000	60001	1.66669e-05	1.14167e+11	3620.22				1	3620.22	0.276226
After 3.5 ka slip-rate change	7.70543e-17	1	60000	60001	1.66669e-05	2.16301e+11	6858.87	0.527815			1	6858.87	0.145797	0.527815
Comparison of slip histories
Measured Slip	Time	Slip	Norm. Slip	Slip-rate	Difference factor	Holocene slip-rate	SRE			Implied slip	Time	Heave	Slip	Norm. Slip	Slip-rate	Difference factor	Holocene slip-rate	SRE
	-17500	0	0			0.373714	0				-17500		0	0			0.373714	0
(Includes 2016 40 cm slip)	-4000	6.15	0.940367	0.455556		0.373714	1.21899				-4000		5.75099	0.879356	0.425999		0.373714	1.13991
0.4	0	6.54	1	0.0975	4.67236	0.373714	0.260894				0		6.54	1	0.197252	2.15967	0.373714	0.527815

## Sheet: Leonessa 
Leonessa
Calculation of Strain-rate	Pre- exp	Activation Energy	Gas Constant	Temp	Diff. Stress change	Diff. Stress	Stress exponent	Water Fugacity	Strain-rate (s-1)	Strain rate ratio
	MPa/s	J/mol	m2 kg s-2 K-1 mol-1	K	MPa	MPa
	A	Q	R	T	Ds	s	n
Before slip rate change	6.30957e-12	135000	8.31	710		10	3.26	110	1.45987e-16
Pre- 3.5ka slip-rate change	6.30957e-12	135000	8.31	710	-3.42	6.58	3.26	110	3.73019e-17	0.255515
Calculation of earthquake recurrence intervals	Strain-rate (s-1)	Slip size (m)	Deforming width (m)	Deformed width (m)	Strain	Recurrence (s)	Recurrence (years)	Ratio		Calculation of slip-rate modification	Slip	Time	Heave-rate (mm/yr)	Ratio
Before slip rate change	1.45987e-16	1	60000	60001	1.66669e-05	1.14167e+11	3620.22				1	3620.22	0.276226
After 3.5 ka slip-rate change	3.73019e-17	1	60000	60001	1.66669e-05	4.46812e+11	14168.3	0.255515			1	14168.3	0.07058	0.255515
Comparison of slip histories
Measured Slip	Time	Slip	Norm. Slip	Slip-rate	Difference factor	Long-term slip-rate	SRE			Implied slip	Time	Heave	Slip	Norm. Slip	Slip-rate	Difference factor	Long-term slip-rate	SRE
	-17000	0	0			0.470588	0				-17000		0	0			0.470588	0
(Includes 2016 40 cm slip)	-3500	1.35	0.16875	0.1		0.470588	0.2125				-3500		1.62327	0.202909	0.120242		0.470588	0.255515
0.4	0	8	1	1.9	19	0.470588	4.0375				0		8	1	1.82192	15.1521	0.470588	3.87158

## Sheet: Combined
Leonessa
Comparison of slip histories
Measured Slip	Time	Slip	Norm. Slip	Slip-rate	Difference factor	Long-term slip-rate	SRE			Implied slip	Time	Heave	Slip	Norm. Slip	Slip-rate	Difference factor	Long-term slip-rate	SRE
	-17000	0	0	0		0.470588	0			0	-17000	0	0	0	0		0.470588	0
(Includes 2016 40 cm slip)	-3500	1.35	0.16875	0.1		0.470588	0.2125			0	-3500	0	1.62327	0.202909	0.120242		0.470588	0.255515
0.4	0	8	1	1.9	19	0.470588	4.0375			0	0	0	8	1	1.82192	15.1521	0.470588	3.87158
Vettore
Comparison of slip histories
Measured Slip	Time			Slip-rate	Difference factor	Holocene slip-rate				Implied slip	Time	Heave	Slip		Slip-rate	Difference factor	Holocene slip-rate
	-17500	0	0	0		0.373714	0			0	-17500	0	0	0	0		0.373714	0
(Includes 2016 40 cm slip)	-4000	6.15	0.940367	0.455556		0.373714	1.21899			0	-4000	0	5.75099	0.879356	0.425999		0.373714	1.13991
0.4	0	6.54	1	0.0975	4.67236	0.373714	0.260894			0	0	0	6.54	1	0.197252	2.15967	0.373714	0.527815

## Sheet: Depth variation
Mt. Vettore 3.5 ka to present
Calculation of Strain-rate	Depth (km)	Temp increase per km depth	Lithostatic pressure at stated depth	Pre- exp	Activation Energy	Gas Constant	Temp	Temp	Diff. Stress change	Diff. Stress	Stress exponent	Water Fugacity	Strain-rate before stress change (s-1)	Strain-rate after stress change (s-1)	Difference factor
			Gpa	MPa/s	J/mol	m2 kg s-2 K-1 mol-1	oC	K	MPa	MPa		Mpa
		K		A	Q	R		T	Ds	s	n
Before stress change	15		0.4	6.30957e-12	135000	8.31	450	723.15	0	10	3.26	116.7	2.34797e-16	2.34797e-16
After stress change	15		0.4	6.30957e-12	135000	8.31	450	723.15	-1.78	8.22	3.26	116.7	2.34797e-16	1.23929e-16	0.527815
After stress change	16	30	0.426667	6.30957e-12	135000	8.31	480	753.15	-2.41	7.59	3.26	150.9	7.42905e-16	3.02358e-16	0.406994
After stress change	17	30	0.455111	6.30957e-12	135000	8.31	510	783.15	-1.71	8.29	3.26	190.9	2.14733e-15	1.16516e-15	0.54261
After stress change	18	30	0.485452	6.30957e-12	135000	8.31	540	813.15	-1.79	8.21	3.26	237	5.73076e-15	3.0128e-15	0.525725
After stress change	19	30	0.517815	6.30957e-12	135000	8.31	570	843.15	-1.93	8.07	3.26	289.3	1.42407e-14	7.07845e-15	0.497059
Leonessa 17.0-3.5 ka
Calculation of Strain-rate	Depth (km)	Temp increase per km depth	Lithostatic pressure at stated depth	Pre- exp	Activation Energy	Gas Constant	Temp	Temp	Diff. Stress change	Diff. Stress	Stress exponent	Water Fugacity	Strain-rate before stress change (s-1)	Strain-rate after stress change (s-1)	Difference factor
			Gpa	MPa/s	J/mol	m2 kg s-2 K-1 mol-1	oC	K	MPa	MPa		Mpa
		K		A	Q	R		T	Ds	s	n
Before stress change	15		0.4	6.30957e-12	135000	8.31	450	723.15	0	10	3.26	116.7	2.34797e-16	2.34797e-16
After stress change	15		0.4	6.30957e-12	135000	8.31	450	723.15	-3.42	6.58	3.26	116.7	2.34797e-16	5.99941e-17	0.255515
After stress change	16	30	0.426667	6.30957e-12	135000	8.31	480	753.15	-3.7	6.3	3.26	150.9	7.42905e-16	1.64734e-16	0.221743
After stress change	17	30	0.455111	6.30957e-12	135000	8.31	510	783.15	-3.98	6.02	3.26	190.9	2.14733e-15	4.10566e-16	0.191199
After stress change	18	30	0.485452	6.30957e-12	135000	8.31	540	813.15	-4.25	5.75	3.26	237	5.73076e-15	9.43472e-16	0.164633
After stress change	19	30	0.517815	6.30957e-12	135000	8.31	570	843.15	-4.9	5.1	3.26	289.3	1.42407e-14	1.58566e-15	0.111347
